# Supplementary material for: Uncovering structural variants in Creole cattle from Guadeloupe and their impact on environmental adaptation through whole genome sequencing
Source: PLoS One. 2024 Aug 26;19(8):e0309411. doi: 10.1371/journal.pone.0309411 (PMC11346954; doi:10.1371/journal.pone.0309411)
Supplement: S4 Table — (XLSX) [file pone.0309411.s006.xlsx]

## Sheet: Feuille1
S4 Table. Newly identified Svs (not reported in the DGVa database)
CHR	start	end	size (Kb)
1	139322	146442	7.121
1	176669	177262	0.594
1	211507	653816	442.31
1	1255503	1255555	0.053
1	3725807	3726062	0.256
1	4462402	4462804	0.403
1	5962332	5965880	3.549
1	6198296	6198540	0.245
1	6305660	6306631	0.972
1	7853394	7853466	0.073
1	7890377	7892150	1.774
1	8523424	8523519	0.096
1	9111030	9111301	0.272
1	10629234	10629383	0.15
1	11323282	11323653	0.372
1	11405034	11405319	0.286
1	11466505	11467481	0.977
1	11564061	11564799	0.739
1	11579008	11579060	0.053
1	11764755	11764861	0.107
1	11833812	11836599	2.788
1	12198552	12198976	0.425
1	12207944	12208022	0.079
1	12298340	12301642	3.303
1	12420092	12422031	1.94
1	12827445	12827523	0.079
1	12854414	12854699	0.286
1	12957308	12957953	0.646
1	12997144	13000869	3.726
1	13047217	13049906	2.69
1	13096830	13099487	2.658
1	13112888	13113802	0.915
1	13181351	13182128	0.778
1	13219598	13219681	0.084
1	13368103	13368161	0.059
1	13465088	13465182	0.095
1	13500297	13500546	0.25
1	13519152	13519645	0.494
1	13555593	13558329	2.737
1	13572177	13573227	1.051
1	13599419	13599724	0.306
1	14699131	14699507	0.377
1	14721395	14721476	0.082
1	14783843	14783946	0.104
1	14875916	14877122	1.207
1	15074268	15078381	4.114
1	15191799	15192409	0.611
1	15374528	15374968	0.441
1	15601551	15602505	0.955
1	16087865	16087970	0.106
1	16150189	16150259	0.071
1	16466888	16467412	0.525
1	16648619	16649337	0.719
1	16768599	16768685	0.087
1	16950552	16951023	0.472
1	16989135	16989349	0.215
1	17096808	17097155	0.348
1	19155158	19155630	0.473
1	19904126	19904254	0.129
1	21036438	21039155	2.718
1	21365068	21366366	1.299
1	21537543	21537785	0.243
1	22618030	22618118	0.089
1	22890717	22891044	0.328
1	22910541	22910942	0.402
1	23103356	23107567	4.212
1	23470442	23472999	2.558
1	23520065	23520154	0.09
1	23561026	23561538	0.513
1	23877107	23877229	0.123
1	24254575	24255499	0.925
1	24559730	24562303	2.574
1	25152029	25152938	0.91
1	25421406	25462910	41.505
1	25996475	25996849	0.375
1	26775068	26775148	0.081
1	26948772	26948848	0.077
1	27704685	27705420	0.736
1	27955933	27956199	0.267
1	27987730	27987958	0.229
1	28016566	28017246	0.681
1	28187230	28187402	0.173
1	28398451	28399926	1.476
1	28427456	28427597	0.142
1	28753828	28754302	0.475
1	29710730	29710885	0.156
1	29866341	29866652	0.312
1	30381888	30383095	1.208
1	30507155	30524553	17.399
1	30951364	30952675	1.312
1	30993640	30993700	0.061
1	31180435	31188984	8.55
1	31686797	31687680	0.884
1	31775660	31775737	0.078
1	31917493	31918216	0.724
1	32101020	32102017	0.998
1	33876429	33876763	0.335
1	34391811	34394669	2.859
1	34917748	34997648	79.901
1	35528246	35533973	5.728
1	35714730	35716336	1.607
1	35762635	35764832	2.198
1	35936726	35936935	0.21
1	36060855	36062735	1.881
1	36062939	36063525	0.587
1	36064229	36091429	27.201
1	36091579	36119511	27.933
1	36406486	36407013	0.528
1	36572648	36573877	1.23
1	36625273	36627017	1.745
1	36827403	36827599	0.197
1	36888762	36889479	0.718
1	37081206	37081440	0.235
1	37234944	37235555	0.612
1	37735208	37735267	0.06
1	37737996	37738060	0.065
1	38341456	38341833	0.378
1	38878445	38879576	1.132
1	39068210	39068283	0.074
1	39265211	39265268	0.058
1	39329505	39329579	0.075
1	39330057	39330885	0.829
1	39377979	39378032	0.054
1	39477268	39530387	53.12
1	39538529	39539277	0.749
1	39560858	39561633	0.776
1	39655562	39666108	10.547
1	40384779	40385360	0.582
1	40390012	40390374	0.363
1	42383937	42384856	0.92
1	42454670	42456473	1.804
1	42679111	42679233	0.123
1	42718614	42718674	0.061
1	42882080	42882346	0.267
1	43024618	43048167	23.55
1	43185927	43186240	0.314
1	43382850	43382915	0.066
1	43405989	43406080	0.092
1	44430125	44431134	1.01
1	44688883	44714813	25.931
1	44715010	44723668	8.659
1	45264854	45265085	0.232
1	45497215	45502679	5.465
1	45802795	45803132	0.338
1	45930314	45930528	0.215
1	46358053	46358181	0.129
1	49297059	49297524	0.466
1	49539099	49540408	1.31
1	49735011	49735196	0.186
1	50628752	50628930	0.179
1	50906744	50907273	0.53
1	51076776	51125802	49.027
1	51134570	51137566	2.997
1	51321296	51322407	1.112
1	51655391	51656172	0.782
1	51917897	51918472	0.576
1	51968545	51972214	3.67
1	52630802	52633797	2.996
1	52678368	52678421	0.054
1	52902498	52903461	0.964
1	53053552	53053821	0.27
1	53130093	53130224	0.132
1	53144692	53148147	3.456
1	53584203	53587092	2.89
1	53930050	53930217	0.168
1	53953862	53956170	2.309
1	54046110	54046409	0.3
1	54540493	54549104	8.612
1	54574274	54580221	5.948
1	55103906	55112457	8.552
1	55239962	55240313	0.352
1	55243237	55244791	1.555
1	55284537	55284608	0.072
1	55708969	55709187	0.219
1	56040310	56040794	0.485
1	56348590	56348770	0.181
1	56523173	56523613	0.441
1	56613250	56613449	0.2
1	56949591	56950252	0.662
1	57717147	57717198	0.052
1	58227793	58230212	2.42
1	58404622	58405321	0.7
1	58405815	58433484	27.67
1	59941375	59941470	0.096
1	60465546	60465658	0.113
1	60510957	60511127	0.171
1	60727214	60727490	0.277
1	65092575	65092828	0.254
1	65184002	65186925	2.924
1	65528053	65595205	67.153
1	65940705	65941144	0.44
1	66026913	66027876	0.964
1	66897936	66898051	0.116
1	67488078	67491042	2.965
1	67927488	67927635	0.148
1	70227051	70227556	0.506
1	70608171	70608349	0.179
1	70700983	70701175	0.193
1	71754319	71754375	0.057
1	72172677	72173024	0.348
1	73287125	73287201	0.077
1	73628688	73628795	0.108
1	74275671	74282348	6.678
1	74430452	74430538	0.087
1	74471468	74472644	1.177
1	74572242	74572376	0.135
1	74741042	74741863	0.822
1	75159930	75160172	0.243
1	75481561	75484982	3.422
1	75502551	75502653	0.103
1	75625657	75626731	1.075
1	75807790	75807844	0.055
1	75944423	75944541	0.119
1	76610160	76610519	0.36
1	76826869	76826982	0.114
1	76877336	76877645	0.31
1	77697047	77697809	0.763
1	77842361	77850932	8.572
1	78556607	78556955	0.349
1	79548646	79549534	0.889
1	79866184	79867445	1.262
1	80275557	80276004	0.448
1	80502106	80511995	9.89
1	80719238	80721168	1.931
1	81302599	81304467	1.869
1	81476356	81477646	1.291
1	81523083	81523482	0.4
1	81959713	81962036	2.324
1	82305679	82305826	0.148
1	83134569	83134713	0.145
1	83570543	83571336	0.794
1	84290262	84290728	0.467
1	85068039	85075154	7.116
1	85593017	85593973	0.957
1	88085071	88086358	1.288
1	88333744	88333828	0.085
1	88471696	88472226	0.531
1	88515638	88517185	1.548
1	88818341	88818547	0.207
1	89044916	89045095	0.18
1	89212496	89213171	0.676
1	89461994	89467248	5.255
1	89588261	89589080	0.82
1	90057253	90057440	0.188
1	90911915	90951983	40.069
1	91137680	91138040	0.361
1	91202731	91203215	0.485
1	91381592	91384943	3.352
1	91529748	91529807	0.06
1	94155661	94156245	0.585
1	94255531	94260286	4.756
1	94886826	94888094	1.269
1	95754605	95755099	0.495
1	95808662	95808726	0.065
1	95998317	95999308	0.992
1	96442601	96442653	0.053
1	96512194	96514909	2.716
1	96750620	96759180	8.561
1	97158361	97158556	0.196
1	97165532	97166138	0.607
1	98112556	98112615	0.06
1	98338590	98338685	0.096
1	98455498	98455620	0.123
1	99017353	99017820	0.468
1	99187893	99193397	5.505
1	99478645	99480231	1.587
1	99536033	99536371	0.339
1	99615537	99615626	0.09
1	99669926	99669982	0.057
1	100223786	100225118	1.333
1	100331422	100331788	0.367
1	100420283	100421453	1.171
1	100723833	100724364	0.532
1	101271644	101271709	0.066
1	101911434	101911501	0.068
1	101940704	101941932	1.229
1	102054722	102054837	0.116
1	102294158	102296151	1.994
1	102587229	102587505	0.277
1	103188297	103189355	1.059
1	104163244	104163511	0.268
1	106136876	106137084	0.209
1	107103128	107104205	1.078
1	107125778	107125901	0.124
1	107628746	107629109	0.364
1	107675128	107675345	0.218
1	109317183	109317291	0.109
1	109913024	109914323	1.3
1	110425438	110425642	0.205
1	110762126	110762481	0.356
1	111141428	111142295	0.868
1	111217663	111223177	5.515
1	111288111	111288211	0.101
1	111580737	111581214	0.478
1	112279789	112281222	1.434
1	112422733	112422865	0.133
1	112728522	112729491	0.97
1	112880988	112889526	8.539
1	113128826	113131318	2.493
1	113726691	113727691	1.001
1	113916228	113916279	0.052
1	114181539	114183593	2.055
1	114381984	114382134	0.151
1	114527447	114527550	0.104
1	114697265	114698381	1.117
1	114899271	114899329	0.059
1	115004927	115005272	0.346
1	115548902	115549098	0.197
1	116385261	116391526	6.266
1	116403591	116404134	0.544
1	116546523	116546829	0.307
1	116561739	116561965	0.227
1	116630462	116635978	5.517
1	116722095	116724971	2.877
1	116879320	116879605	0.286
1	116997939	116998497	0.559
1	117616238	117616500	0.263
1	117985342	117985444	0.103
1	119171162	119171763	0.602
1	119393990	119402629	8.64
1	119608299	119608447	0.149
1	119818056	119818212	0.157
1	119966891	119979314	12.424
1	121939289	121940011	0.723
1	122042257	122046046	3.79
1	122102814	122112079	9.266
1	124780575	124780671	0.097
1	125397419	125399087	1.669
1	125539277	125543594	4.318
1	125722937	125723039	0.103
1	126094829	126094997	0.169
1	126846328	126846523	0.196
1	127816740	127817505	0.766
1	128192146	128192210	0.065
1	130937032	130937155	0.124
1	131436869	131437273	0.405
1	131523246	131536180	12.935
1	131676287	131677712	1.426
1	131800702	131800892	0.191
1	131919688	131919926	0.239
1	132026368	132027230	0.863
1	133939188	133939588	0.401
1	134581395	134581626	0.232
1	135377323	135380251	2.929
1	135498073	135498125	0.053
1	136143862	136145090	1.229
1	136461873	136462860	0.988
1	136533965	136536231	2.267
1	136662192	136663490	1.299
1	136666771	136667697	0.927
1	137077621	137079531	1.911
1	137080406	137080467	0.062
1	137087959	137088696	0.738
1	137596113	137596511	0.399
1	137709290	137717878	8.589
1	137776860	137777037	0.178
1	138132819	138133030	0.212
1	138180203	138183047	2.845
1	138237947	138238480	0.534
1	138317715	138318966	1.252
1	138572117	138572420	0.304
1	138736398	138736789	0.392
1	138978226	138989103	10.878
1	139102763	139103152	0.39
1	139122535	139128910	6.376
1	139138286	139139773	1.488
1	139160175	139160531	0.357
1	140073054	140073172	0.119
1	140389457	140389594	0.138
1	140519007	140521198	2.192
1	140673552	140674030	0.479
1	140974414	140974521	0.108
1	144199977	144201250	1.274
1	144437065	144440161	3.097
1	145253210	145253273	0.064
1	145399765	145400728	0.964
1	146185962	146186273	0.312
1	147449958	147450037	0.08
1	147676114	147677413	1.3
1	147760940	147761139	0.2
1	147821310	147824204	2.895
1	147971637	147972151	0.515
1	148064005	148072597	8.593
1	148294070	148294164	0.095
1	148432117	148432584	0.468
1	148751031	148752975	1.945
1	151361164	151362697	1.534
1	152156176	152162191	6.016
1	153187659	153188053	0.395
1	157082030	157083030	1.001
1	157128048	157128114	0.067
1	157300822	157300943	0.122
1	157617273	157620432	3.16
1	157905808	157912250	6.443
1	158429177	158430772	1.596
2	291438	292204	0.767
2	632641	634873	2.233
2	672625	673742	1.118
2	1503789	1504783	0.995
2	1637817	1640754	2.938
2	1697735	1698093	0.359
2	1878734	1879155	0.422
2	1974829	1974970	0.142
2	2292192	2292411	0.22
2	2320151	2320828	0.678
2	2575450	2577063	1.614
2	2830109	2837730	7.622
2	2884450	2884573	0.124
2	2917709	2919429	1.721
2	3135784	3135861	0.078
2	3468760	3469132	0.373
2	4078980	4085641	6.662
2	4088098	4088384	0.287
2	4265817	4271035	5.219
2	4628187	4628411	0.225
2	4956854	4957681	0.828
2	5048156	5048580	0.425
2	5522727	5524618	1.892
2	6442514	6444086	1.573
2	6505588	6506745	1.158
2	6655158	6655247	0.09
2	6666511	6667784	1.274
2	6699657	6700110	0.454
2	7113561	7117162	3.602
2	7229855	7230160	0.306
2	7255068	7255168	0.101
2	7334501	7335654	1.154
2	7707594	7707656	0.063
2	8055367	8057535	2.169
2	8303772	8303980	0.209
2	8556087	8556768	0.682
2	9248633	9248794	0.162
2	9584569	9588709	4.141
2	9876991	9877853	0.863
2	9892996	9896427	3.432
2	9906807	9908163	1.357
2	10138892	10147472	8.581
2	10225178	10225743	0.566
2	10401373	10401430	0.058
2	10428278	10430111	1.834
2	10506586	10507044	0.459
2	10574846	10575245	0.4
2	10863700	10863876	0.177
2	11121713	11121766	0.054
2	11528591	11528938	0.348
2	11866155	11866399	0.245
2	11983753	12029675	45.923
2	12270357	12271107	0.751
2	12378522	12378626	0.105
2	12763820	12763939	0.12
2	12895653	12898674	3.022
2	13187767	13188281	0.515
2	13204914	13205175	0.262
2	13318064	13318163	0.1
2	13331671	13331734	0.064
2	14815674	14815875	0.202
2	14876693	14878620	1.928
2	14907129	14907196	0.068
2	15037984	15038231	0.248
2	15723664	15724214	0.551
2	15808414	15966200	157.787
2	16317969	16324619	6.651
2	16467953	16470062	2.11
2	16498488	16524002	25.515
2	16911708	16911768	0.061
2	16998728	17000966	2.239
2	17349290	17349346	0.057
2	17463366	17463436	0.071
2	19128992	19130537	1.546
2	19474406	19474518	0.113
2	19656488	19656628	0.141
2	20323385	20323733	0.349
2	20439152	20439721	0.57
2	20442540	20442591	0.052
2	20560608	20561101	0.494
2	20652973	20653526	0.554
2	21279702	21280921	1.22
2	21504621	21507908	3.288
2	21688556	21690299	1.744
2	21690492	21691058	0.567
2	21938652	21940045	1.394
2	22354354	22354704	0.351
2	23144352	23145711	1.36
2	23746254	23746329	0.076
2	24571320	24572017	0.698
2	25368557	25368843	0.287
2	25795493	25796299	0.807
2	26409865	26409974	0.11
2	26575208	26576055	0.848
2	26808656	26808715	0.06
2	28243767	28243926	0.16
2	28405941	28407747	1.807
2	28921369	28921484	0.116
2	29064184	29065633	1.45
2	29388077	29388271	0.195
2	29719315	29720436	1.122
2	29955074	29955239	0.166
2	30182544	30182942	0.399
2	30292505	30292782	0.278
2	30392903	30392971	0.069
2	30548707	30550237	1.531
2	30769394	30770851	1.458
2	30868021	30868585	0.565
2	31266178	31266952	0.775
2	31607373	31607825	0.453
2	31617981	31618034	0.054
2	33682569	33682729	0.161
2	33729528	33729663	0.136
2	33772562	33773210	0.649
2	34070379	34071431	1.053
2	34071542	34074554	3.013
2	34074704	34083201	8.498
2	34083309	34087442	4.134
2	34822826	34823356	0.531
2	34924137	34926141	2.005
2	35317618	35318331	0.714
2	35914040	35915643	1.604
2	36250213	36250462	0.25
2	36502352	36502726	0.375
2	36951077	36951737	0.661
2	37673193	37673296	0.104
2	37936093	37937429	1.337
2	38067864	38068759	0.896
2	38235054	38235147	0.094
2	38677529	38678876	1.348
2	39047788	39047941	0.154
2	39269677	39269942	0.266
2	39499957	39500069	0.113
2	39500699	39501110	0.412
2	39866488	39866641	0.154
2	39974069	39974305	0.237
2	40164563	40167664	3.102
2	40704241	40706727	2.487
2	41469223	41469660	0.438
2	42102738	42103912	1.175
2	42786542	42787994	1.453
2	42962585	43059501	96.917
2	43187956	43188178	0.223
2	44366052	44366205	0.154
2	44508623	44508682	0.06
2	44931547	44932225	0.679
2	45057695	45058371	0.677
2	45118026	45119421	1.396
2	45425617	45425754	0.138
2	45509217	45509571	0.355
2	47899155	47899733	0.579
2	48596097	48596156	0.06
2	49170778	49171140	0.363
2	49185375	49185428	0.054
2	49424501	49426651	2.151
2	49611903	49612307	0.405
2	49825164	49825250	0.087
2	49924238	49924608	0.371
2	49953098	49958644	5.547
2	50173210	50175138	1.929
2	50346762	50346870	0.109
2	50362492	50363565	1.074
2	50546990	50619185	72.196
2	50639466	50640734	1.269
2	50929785	50930578	0.794
2	51252033	51254398	2.366
2	51399865	51401604	1.74
2	54698594	54710326	11.733
2	54719139	54719191	0.053
2	54819754	54820329	0.576
2	55460400	55461851	1.452
2	55714136	55723125	8.99
2	56530017	56530127	0.111
2	56621271	56621602	0.332
2	56682638	56682738	0.101
2	57371903	57373182	1.28
2	57528004	57528976	0.973
2	58486650	58486701	0.052
2	58725752	58727886	2.135
2	58964757	58965429	0.673
2	59153417	59153513	0.097
2	59602077	59602137	0.061
2	59892004	59892382	0.379
2	60397360	60398328	0.969
2	60958061	60958581	0.521
2	61848820	61849931	1.112
2	61910386	61911597	1.212
2	62267758	62269356	1.599
2	62967032	62967965	0.934
2	62971978	62974564	2.587
2	64351479	64355678	4.2
2	64769396	64769518	0.123
2	64775091	64776430	1.34
2	64843265	64843641	0.377
2	65182917	65184311	1.395
2	65209728	65209884	0.157
2	65423135	65423388	0.254
2	65758752	65767366	8.615
2	65916623	65918625	2.003
2	65926328	65927492	1.165
2	65953131	65953487	0.357
2	66250889	66251117	0.229
2	66401508	66401560	0.053
2	67723110	67723187	0.078
2	67774756	67774816	0.061
2	68572655	68573224	0.57
2	68573312	68573400	0.089
2	68623060	68623145	0.086
2	68723735	68724027	0.293
2	69148429	69149543	1.115
2	69169942	69170040	0.099
2	69196676	69197184	0.509
2	69293786	69302402	8.617
2	69387894	69388995	1.102
2	69609954	69611457	1.504
2	69905206	69905406	0.201
2	70182859	70182942	0.084
2	70297470	70306286	8.817
2	70725996	70726078	0.083
2	71099011	71324066	225.056
2	71728572	71728819	0.248
2	71896802	71899612	2.811
2	71994821	71994901	0.081
2	72176231	72207907	31.677
2	72385175	72385497	0.323
2	72610778	72611502	0.725
2	72724533	72725168	0.636
2	73411162	73412875	1.714
2	73440536	73443254	2.719
2	73515489	73518388	2.9
2	73849315	73850286	0.972
2	74148327	74148393	0.067
2	74643401	74643502	0.102
2	74902273	74903210	0.938
2	75110999	75120164	9.166
2	75316349	75485324	168.976
2	75526414	75526695	0.282
2	75957801	75959469	1.669
2	76558808	76558912	0.105
2	76852577	76852756	0.18
2	76875342	76875729	0.388
2	77054481	77055272	0.792
2	77295434	77295487	0.054
2	77578479	77580931	2.453
2	77586644	77587623	0.98
2	77714732	77715663	0.932
2	77933303	77974675	41.373
2	77999845	78000047	0.203
2	78278871	78293042	14.172
2	78298133	78298229	0.097
2	78521116	78522875	1.76
2	78568618	78568882	0.265
2	78592458	78592780	0.323
2	78704047	78708447	4.401
2	78727879	78729364	1.486
2	78814442	78815612	1.171
2	79102824	79103313	0.49
2	79963205	79963451	0.247
2	80107973	80112517	4.545
2	80200614	80201287	0.674
2	80296475	80297387	0.913
2	80316698	80323197	6.5
2	81514643	81515328	0.686
2	81928545	81928723	0.179
2	81962045	81962121	0.077
2	81985946	81991561	5.616
2	82192200	82227425	35.226
2	82270207	82270281	0.075
2	82274407	82276839	2.433
2	82383644	82383770	0.127
2	82539721	82539784	0.064
2	83179837	83180615	0.779
2	83262603	83264689	2.087
2	83932471	83932595	0.125
2	84355643	84356572	0.93
2	84842058	84842434	0.377
2	84971206	84971265	0.06
2	85074241	85074321	0.081
2	85412513	85413958	1.446
2	85517856	85519155	1.3
2	85830039	85830918	0.88
2	85962432	85963019	0.588
2	86228433	86228542	0.11
2	89261982	89262749	0.768
2	89326156	89326292	0.137
2	89343291	89343594	0.304
2	89684398	89684519	0.122
2	89756358	89756503	0.146
2	90118038	90118232	0.195
2	90787322	90791704	4.383
2	90794142	90797795	3.654
2	90797919	90799246	1.328
2	90802112	90803140	1.029
2	90803289	90803855	0.567
2	90803986	90805530	1.545
2	90805696	90806551	0.856
2	90885380	90886535	1.156
2	91592721	91592821	0.101
2	91625777	91625836	0.06
2	92255916	92255967	0.052
2	92446163	92446727	0.565
2	92557545	92558201	0.657
2	93237392	93243798	6.407
2	93334758	93343347	8.59
2	93368108	93368441	0.334
2	94239867	94239945	0.079
2	94799358	94799441	0.084
2	94940675	94941142	0.468
2	95643232	95643430	0.199
2	95651081	95651175	0.095
2	95975433	95976107	0.675
2	96544047	96544947	0.901
2	96713312	96713484	0.173
2	97172969	97173050	0.082
2	97209602	97210301	0.7
2	97278687	97279375	0.689
2	97564409	97565700	1.292
2	97965399	97965740	0.342
2	98147560	98147623	0.064
2	98341340	98341446	0.107
2	98719033	98720623	1.591
2	98906600	98913097	6.498
2	99377423	99383846	6.424
2	99656254	99656499	0.246
2	99730696	99730841	0.146
2	99741980	99743699	1.72
2	100031320	100031627	0.308
2	100111790	100111877	0.088
2	106545033	106545396	0.364
2	107541038	107542260	1.223
2	107992375	107992844	0.47
2	108183655	108192209	8.555
2	108901675	108902423	0.749
2	108987994	108988075	0.082
2	109000157	109000516	0.36
2	109371116	109374298	3.183
2	110013288	110014738	1.451
2	110187321	110187585	0.265
2	111044010	111044878	0.869
2	111226633	111226820	0.188
2	111333020	111333660	0.641
2	111523097	111523627	0.531
2	111853183	111872537	19.355
2	111893289	111894613	1.325
2	111971613	111971666	0.054
2	112251038	112251091	0.054
2	112557269	112561918	4.65
2	112818794	112819170	0.377
2	112923938	112924216	0.279
2	113023468	113023589	0.122
2	113310101	113312324	2.224
2	113512570	113512936	0.367
2	113850823	113850954	0.132
2	113988368	113989707	1.34
2	114003657	114003727	0.071
2	114127465	114127530	0.066
2	114259248	114260483	1.236
2	114344635	114345075	0.441
2	114353196	114355771	2.576
2	115120229	115120470	0.242
2	115611745	115613088	1.344
2	115737790	115864475	126.686
2	115911226	115911993	0.768
2	116072687	116078204	5.518
2	116580951	116582669	1.719
2	116617673	116617837	0.165
2	116799725	116799790	0.066
2	116988346	116988399	0.054
2	117257605	117259928	2.324
2	117785357	117787192	1.836
2	117990373	117991088	0.716
2	119110856	119110922	0.067
2	119257949	119258562	0.614
2	120272722	120274012	1.291
2	121288614	121289066	0.453
2	121568467	121570938	2.472
2	121572270	121574388	2.119
2	121738701	121739404	0.704
2	121742404	121743383	0.98
2	124849791	125040578	190.788
2	125354831	125356606	1.776
2	125444238	125444403	0.166
2	127042159	127042632	0.474
2	127182874	127183285	0.412
2	128404316	128405179	0.864
2	129588383	129588706	0.324
2	131008751	131009163	0.413
2	131089227	131089367	0.141
2	131266555	131266946	0.392
2	135700252	135701047	0.796
2	136075822	136077127	1.306
3	210123	210360	0.238
3	744218	744278	0.061
3	1308559	1308691	0.133
3	1348420	1385413	36.994
3	1420546	1421648	1.103
3	1579209	1588890	9.682
3	5509672	5509828	0.157
3	5820995	5821505	0.511
3	6104500	6104653	0.154
3	6258741	6258835	0.095
3	6812273	6812666	0.394
3	6897464	6897537	0.074
3	7006270	7039149	32.88
3	7170094	7170568	0.475
3	7864175	7865474	1.3
3	8453898	8454811	0.914
3	10053771	10054157	0.387
3	10221836	10222083	0.248
3	10303130	10303182	0.053
3	10334332	10334692	0.361
3	10377239	10377295	0.057
3	10694351	10698018	3.668
3	10756127	10756394	0.268
3	10761171	10761555	0.385
3	10951829	10960217	8.389
3	11153507	11154601	1.095
3	11183455	11184753	1.299
3	11196940	11197435	0.496
3	11307984	11308328	0.345
3	11331221	11331397	0.177
3	11448799	11450064	1.266
3	11450308	11456560	6.253
3	11500509	11503301	2.793
3	11505101	11516755	11.655
3	11603708	11603774	0.067
3	11612230	11613309	1.08
3	11808147	11809229	1.083
3	12490128	12490189	0.062
3	12878010	12878470	0.461
3	12952459	12953529	1.071
3	13561501	13567207	5.707
3	14221259	14221841	0.583
3	19332948	19333038	0.091
3	19727071	19730181	3.111
3	20039482	20082590	43.109
3	20310936	20311142	0.207
3	21819302	21819386	0.085
3	22147139	22150367	3.229
3	22445950	22446044	0.095
3	22521208	22529528	8.321
3	23389199	23390396	1.198
3	23788021	23823382	35.362
3	23855629	23858150	2.522
3	23872172	23873052	0.881
3	23937402	23937492	0.091
3	23942694	23943779	1.086
3	24034008	24034117	0.11
3	24253601	24254726	1.126
3	24381050	24381628	0.579
3	24458559	24458806	0.248
3	24635536	24636153	0.618
3	24660591	24660778	0.188
3	24782083	24783194	1.112
3	24950993	24953679	2.687
3	24966739	24966792	0.054
3	25100616	25104596	3.981
3	27503459	27503606	0.148
3	30158577	30164424	5.848
3	31245940	31246161	0.222
3	31553917	31554137	0.221
3	31669211	31670421	1.211
3	31890828	31974947	84.12
3	32025104	32025198	0.095
3	32043845	32045429	1.585
3	32092999	32093200	0.202
3	32256665	32265284	8.62
3	33046178	33046525	0.348
3	33064919	33065045	0.127
3	33755264	33755504	0.241
3	34164938	34206558	41.621
3	34289743	34289798	0.056
3	34515718	34515818	0.101
3	34596888	34597345	0.458
3	34597642	34597723	0.082
3	34790959	34793891	2.933
3	34831550	34847239	15.69
3	34953595	34957611	4.017
3	35053192	35053276	0.085
3	35069140	35069216	0.077
3	35178908	35179197	0.29
3	35571210	35572341	1.132
3	35693132	35693579	0.448
3	35824051	35824243	0.193
3	35868254	35868785	0.532
3	35892690	35893751	1.062
3	39417040	39417757	0.718
3	41285458	41286241	0.784
3	41665659	41669425	3.767
3	41751370	41751489	0.12
3	41761371	41761550	0.18
3	41935280	41936560	1.281
3	43185125	43185558	0.434
3	43612210	43612268	0.059
3	43925456	43925729	0.274
3	44009561	44010546	0.986
3	44269194	44269276	0.083
3	45507077	45507662	0.586
3	45736640	45737475	0.836
3	46393543	46393792	0.25
3	46630664	46631082	0.419
3	47137331	47137697	0.367
3	47140482	47141410	0.929
3	47169275	47170130	0.856
3	47423668	47423745	0.078
3	47783686	47784169	0.484
3	48825195	48825348	0.154
3	48971181	48971372	0.192
3	49121828	49121905	0.078
3	49535304	49536609	1.306
3	50817527	50817589	0.063
3	51754107	51754179	0.073
3	51860306	51860934	0.629
3	52131454	52131591	0.138
3	52855517	52856813	1.297
3	53837838	53838540	0.703
3	53895964	53897319	1.356
3	53962675	53971240	8.566
3	54090539	54090596	0.058
3	54118310	54118569	0.26
3	54127295	54127922	0.628
3	55117412	55118863	1.452
3	55545295	55545527	0.233
3	55728237	55728391	0.155
3	55733184	55738722	5.539
3	55921301	55921771	0.471
3	61321567	61321624	0.058
3	61658313	61658387	0.075
3	61717794	61717846	0.053
3	61773897	61773992	0.096
3	61812649	61812722	0.074
3	62015399	62015631	0.233
3	63334757	63336157	1.401
3	64416102	64424668	8.567
3	64455066	64455158	0.093
3	65327950	65376596	48.647
3	65811083	65811158	0.076
3	66071527	66071603	0.077
3	67039291	67039802	0.512
3	67402493	67402551	0.059
3	67488192	67488548	0.357
3	68360504	68360558	0.055
3	68578157	68578611	0.455
3	69066715	69068612	1.898
3	69352836	69353268	0.433
3	69444281	69444338	0.058
3	69576628	69576906	0.279
3	69613448	69617069	3.622
3	69629421	69630627	1.207
3	73531616	73533969	2.354
3	73764124	73764307	0.184
3	73986054	73986109	0.056
3	74177030	74177123	0.094
3	74178243	74181262	3.02
3	74566804	74566961	0.158
3	74583592	74583682	0.091
3	75000681	75000998	0.318
3	75122610	75123081	0.472
3	75182568	75182630	0.063
3	75412161	75412296	0.136
3	75662243	75663478	1.236
3	75862763	75863486	0.724
3	75867129	75868043	0.915
3	75972592	75973890	1.299
3	76073535	76078263	4.729
3	76189300	76192504	3.205
3	76891718	76892360	0.643
3	76924525	76926304	1.78
3	76978313	76984510	6.198
3	77288890	77290248	1.359
3	77357191	77357386	0.196
3	77401889	77445643	43.755
3	77494193	77494868	0.676
3	77535981	77536488	0.508
3	77835923	77842320	6.398
3	78167865	78167942	0.078
3	78212502	78213339	0.838
3	78245269	78246171	0.903
3	79500715	79506228	5.514
3	79511945	79512054	0.11
3	79753341	79753764	0.424
3	79970468	79971763	1.296
3	82053516	82063956	10.441
3	83207866	83207946	0.081
3	83463574	83467911	4.338
3	83598461	83598927	0.467
3	83769104	83769158	0.055
3	83826874	83827007	0.134
3	84706372	84706955	0.584
3	84715042	84715102	0.061
3	85084734	85085200	0.467
3	92108656	92109441	0.786
3	93019324	93020552	1.229
3	93651292	93656181	4.89
3	94143796	94143930	0.135
3	94187416	94187791	0.376
3	94336839	94336940	0.102
3	94677342	94677643	0.302
3	94815336	94815919	0.584
3	95120810	95121046	0.237
3	95759950	95760047	0.098
3	95897345	95898388	1.044
3	95939786	95939897	0.112
3	97688166	97688432	0.267
3	97910514	97911803	1.29
3	98007777	98010757	2.981
3	98066218	98066460	0.243
3	98170935	98172578	1.644
3	99486227	99486588	0.362
3	99702317	99702498	0.182
3	100879460	100880898	1.439
3	101104197	101105297	1.101
3	101348759	101348822	0.064
3	101888505	101922806	34.302
3	102161929	102162305	0.377
3	103176574	103176668	0.095
3	104461590	104461761	0.172
3	104689037	104689183	0.147
3	105842034	105843438	1.405
3	106241401	106241606	0.206
3	106295492	106583760	288.269
3	107261738	107261793	0.056
3	107538131	107538372	0.242
3	107705070	107705150	0.081
3	109195669	109197074	1.406
3	109509374	109509448	0.075
3	111393444	111394485	1.042
3	114702801	114703031	0.231
3	115512948	115513104	0.157
3	115960243	115960636	0.394
3	116385368	116385466	0.099
3	116405620	116405690	0.071
3	118566627	118566686	0.06
3	118921635	118923324	1.69
3	118988011	118988097	0.087
3	118997101	118998021	0.921
3	119293671	119294261	0.591
3	119320694	119323650	2.957
3	120521945	120522452	0.508
3	120625476	120625760	0.285
3	120676643	120685014	8.372
3	120874865	120874945	0.081
3	120896303	120897593	1.291
4	158389	163941	5.553
4	1188089	1213314	25.226
4	1499660	1500004	0.345
4	1517891	1519160	1.27
4	1519316	1522220	2.905
4	1522440	1523094	0.655
4	1552218	1552633	0.416
4	1600269	1601564	1.296
4	2636702	2637550	0.849
4	2814685	2814892	0.208
4	2844719	2845815	1.097
4	2889808	2889881	0.074
4	2952118	2953294	1.177
4	2954482	2958423	3.942
4	3225998	3226343	0.346
4	3330917	3331459	0.543
4	3507684	3510274	2.591
4	3651005	3651081	0.077
4	3816059	3816229	0.171
4	3879631	3879731	0.101
4	3909944	3912656	2.713
4	4148080	4149499	1.42
4	4187693	4188460	0.768
4	4344023	4344344	0.322
4	4553875	4553980	0.106
4	5343832	5344248	0.417
4	6022117	6022274	0.158
4	6717137	6717397	0.261
4	6802099	6808549	6.451
4	7153021	7153380	0.36
4	7272195	7273095	0.901
4	7571904	7572107	0.204
4	7602508	7602570	0.063
4	7638781	7638938	0.158
4	7818432	7818738	0.307
4	8094213	8098369	4.157
4	8211857	8218261	6.405
4	8324859	8325403	0.545
4	9075694	9076165	0.472
4	10261267	10261435	0.169
4	11082777	11082875	0.099
4	11126548	11126722	0.175
4	11393217	11393299	0.083
4	11580187	11580686	0.5
4	11620753	11620831	0.079
4	12139573	12140404	0.832
4	12457546	12457599	0.054
4	14714220	14714789	0.57
4	14764741	14765546	0.806
4	14986769	14987814	1.046
4	15854495	15854964	0.47
4	16498894	16499942	1.049
4	16697995	16698055	0.061
4	16840674	16842832	2.159
4	16879012	16946800	67.789
4	17414499	17414783	0.285
4	17561921	17562034	0.114
4	17620076	17620691	0.616
4	17692497	17693950	1.454
4	17702338	17702936	0.599
4	17735816	17744225	8.41
4	17957328	17957385	0.058
4	17971438	17971681	0.244
4	18127867	18127933	0.067
4	18137170	18137242	0.073
4	18187249	18189566	2.318
4	18223545	18224155	0.611
4	18227622	18231806	4.185
4	18282401	18282776	0.376
4	18387826	18471908	84.083
4	18495637	18496782	1.146
4	18516284	18516936	0.653
4	18916634	18916780	0.147
4	19243799	19243880	0.082
4	24754656	24754868	0.213
4	24856921	24872671	15.751
4	25493686	25494139	0.454
4	25521140	25522034	0.895
4	25600013	25600102	0.09
4	31048402	31048734	0.333
4	31178701	31179944	1.244
4	31880883	31880935	0.053
4	33078350	33078458	0.109
4	33567424	33765813	198.39
4	33972027	33972539	0.513
4	34063168	34065303	2.136
4	34261051	34261938	0.888
4	34264819	34265058	0.24
4	34296069	34296187	0.119
4	34432471	34434815	2.345
4	34435919	34436698	0.78
4	34446836	34447577	0.742
4	34448437	34448929	0.493
4	34662517	34662638	0.122
4	35747792	35747949	0.158
4	35800856	35802887	2.032
4	36260469	36260697	0.229
4	38748936	38749273	0.338
4	39634220	39635562	1.343
4	39837150	39837539	0.39
4	39874654	39874866	0.213
4	40336449	40336605	0.157
4	40416036	40416088	0.053
4	40588698	40591305	2.608
4	40629907	40630022	0.116
4	41340775	41340904	0.13
4	41341318	41343907	2.59
4	41354560	41356953	2.394
4	43079696	43080836	1.141
4	43094527	43094754	0.228
4	43179687	43179760	0.074
4	43696230	43696865	0.636
4	43932246	43932513	0.268
4	43977807	43979170	1.364
4	45103015	45103590	0.576
4	45922415	45922762	0.348
4	46157378	46157667	0.29
4	46553880	46553956	0.077
4	47129867	47131277	1.411
4	47493072	47542767	49.696
4	47613583	47614888	1.306
4	47770838	47770996	0.159
4	48736945	48737505	0.561
4	48933682	48933749	0.068
4	49187102	49187192	0.091
4	49258499	49261005	2.507
4	49479345	49479553	0.209
4	50314740	50315010	0.271
4	50987532	50987860	0.329
4	51329536	51330499	0.964
4	51471183	51473188	2.006
4	51580798	51581059	0.262
4	51861554	51861613	0.06
4	52208240	52209249	1.01
4	52399300	52400208	0.909
4	52644422	52645715	1.294
4	52827152	52827210	0.059
4	53705941	53706003	0.063
4	53803363	53803734	0.372
4	53896842	53897568	0.727
4	53918240	53918296	0.057
4	54038402	54169419	131.018
4	54172523	54173458	0.936
4	54192215	54192351	0.137
4	54222387	54222752	0.366
4	54510972	54514627	3.656
4	54943567	54944216	0.65
4	55096724	55098007	1.284
4	55342485	55368347	25.863
4	56004119	56004186	0.068
4	56021245	56021331	0.087
4	56239087	56240048	0.962
4	56452200	56452405	0.206
4	56454950	56455461	0.512
4	56675253	56675874	0.622
4	57115142	57115782	0.641
4	57133324	57133573	0.25
4	57328769	57329300	0.532
4	57741685	57741803	0.119
4	57850417	57850988	0.572
4	57948885	57948981	0.097
4	57996172	57997184	1.013
4	58236651	58237442	0.792
4	58353726	58353804	0.079
4	58358559	58359955	1.397
4	58973531	58973628	0.098
4	59022363	59023479	1.117
4	59175165	59175294	0.13
4	59201146	59205633	4.488
4	59590376	59590466	0.091
4	62440180	62440671	0.492
4	62861545	62862034	0.49
4	62878594	62878820	0.227
4	62981115	63420035	438.921
4	63422435	63423063	0.629
4	63487201	63487325	0.125
4	63503455	63504039	0.585
4	63727323	63727717	0.395
4	63738268	63872698	134.431
4	64094371	64094525	0.155
4	64191864	64192581	0.718
4	64392048	64392766	0.719
4	64447104	64447203	0.1
4	64504984	64506280	1.297
4	64521264	64521324	0.061
4	64697786	64698458	0.673
4	64750122	64751096	0.975
4	67166516	67167376	0.861
4	67343681	67348752	5.072
4	67874385	67874629	0.245
4	68497678	68497746	0.069
4	69149680	69149967	0.288
4	69392119	69392177	0.059
4	70158479	70158581	0.103
4	70308504	70308706	0.203
4	70320709	70320857	0.149
4	70584319	70584397	0.079
4	70993494	70993552	0.059
4	72055211	72055961	0.751
4	72384254	72389589	5.336
4	72798986	72799459	0.474
4	72874144	72874978	0.835
4	72891243	72892224	0.982
4	73102936	73103556	0.621
4	73132941	73133380	0.44
4	73321371	73321550	0.18
4	73337052	73383336	46.285
4	73505757	73505822	0.066
4	73557748	73558855	1.108
4	73702253	73702390	0.138
4	73715831	73715892	0.062
4	74011003	74011089	0.087
4	74014539	74015744	1.206
4	74248494	74254021	5.528
4	74329306	74335225	5.92
4	74336047	74338806	2.76
4	74658702	74659579	0.878
4	74677506	74677624	0.119
4	76234855	76234952	0.098
4	77158164	77158239	0.076
4	77216440	77216519	0.08
4	77452166	77452244	0.079
4	78686262	78687563	1.302
4	79086035	79086623	0.589
4	79870690	79874852	4.163
4	82840992	82904596	63.605
4	83886593	83886750	0.158
4	83967928	83968018	0.091
4	84004122	84063526	59.405
4	84073253	84074526	1.274
4	84598296	84598895	0.6
4	85157451	85157613	0.163
4	85367457	85368010	0.554
4	87090262	87090793	0.532
4	87144314	87145067	0.754
4	87165765	87166345	0.581
4	87283441	87284700	1.26
4	87856379	87856431	0.053
4	87888391	87888465	0.075
4	88117476	88117570	0.095
4	88181759	88184489	2.731
4	89196320	89200484	4.165
4	89255887	89256084	0.198
4	89412540	89412612	0.073
4	89458615	89467174	8.56
4	89705351	89705559	0.209
4	89775589	89776190	0.602
4	89844495	89851852	7.358
4	89892113	89893408	1.296
4	89908664	89908874	0.211
4	89960849	89960929	0.081
4	90041935	90042225	0.291
4	90046084	90046259	0.176
4	90208473	90209145	0.673
4	90210028	90210169	0.142
4	90625386	90627673	2.288
4	90700115	90700215	0.101
4	91867634	91869544	1.911
4	91894944	91896057	1.114
4	92407559	92407612	0.054
4	92735365	92736860	1.496
4	93254821	93255157	0.337
4	93838616	93839346	0.731
4	94906313	94906520	0.208
4	97200666	97200733	0.068
4	97513698	97513800	0.103
4	97780203	97780397	0.195
4	98424430	98425655	1.226
4	98709664	98710856	1.193
4	99462936	99477363	14.428
4	99481913	99482799	0.887
4	99627798	99628199	0.402
4	100071310	100071369	0.06
4	100484485	100486322	1.838
4	100535673	100535761	0.089
4	100699663	100699980	0.318
4	101095334	101095833	0.5
4	101245789	101246597	0.809
4	101748252	101765292	17.041
4	102152094	102152184	0.091
4	102980787	102982115	1.329
4	103075663	103075735	0.073
4	103808684	103809537	0.854
4	103934339	103934392	0.054
4	104151838	104152171	0.334
4	104308272	104308568	0.297
4	104372727	104372879	0.153
4	104393522	104394817	1.296
4	105391697	105393263	1.567
4	105427827	105428237	0.411
4	105468368	105469466	1.099
4	106403453	106406734	3.282
4	107957305	107957378	0.074
4	108191604	108191771	0.168
4	108329746	108330048	0.303
4	108331336	108331482	0.147
4	108641614	108641677	0.064
4	108728946	108737338	8.393
4	108806700	108810908	4.209
4	108899659	108906699	7.041
4	109036690	109037718	1.029
4	109478897	109478955	0.059
4	109762255	109762905	0.651
4	109870441	109870693	0.253
4	110034196	110034294	0.099
4	110247368	110247653	0.286
4	110453310	110453377	0.068
4	110503776	110506675	2.9
4	110528948	110537342	8.395
4	110949703	110950843	1.141
4	111156881	111157880	1
4	111419784	111420143	0.36
4	111587568	111588322	0.755
4	111699922	111700060	0.139
4	111877647	111878916	1.27
4	112180928	112244476	63.549
4	112769350	112799649	30.3
4	113469286	113470036	0.751
4	113481349	113486769	5.421
4	113788982	113789653	0.672
4	113941460	113941650	0.191
4	115386590	115392500	5.911
4	115403182	115403719	0.538
4	116681936	116682017	0.082
4	119075878	119075942	0.065
4	119140331	119142453	2.123
4	119261928	119263028	1.101
4	119355108	119356409	1.302
4	119567928	119568699	0.772
4	119894689	119916642	21.954
5	681028	693109	12.082
5	732320	740711	8.392
5	1430689	1430849	0.161
5	1473612	1474060	0.449
5	1860451	1884661	24.211
5	3985660	3987933	2.274
5	4015984	4016560	0.577
5	4185596	4185774	0.179
5	4189269	4189321	0.053
5	5019495	5019569	0.075
5	5446185	5446253	0.069
5	7167785	7168047	0.263
5	7750995	7751095	0.101
5	7830134	7830908	0.775
5	7961331	7961525	0.195
5	7986903	7987055	0.153
5	8051668	8052133	0.466
5	8211420	8211594	0.175
5	8561180	8561897	0.718
5	8956094	8956808	0.715
5	9366345	9367527	1.183
5	9389493	9389683	0.191
5	9564134	9565187	1.054
5	9720074	9720293	0.22
5	9778973	9779252	0.28
5	10071230	10071926	0.697
5	10195583	10195714	0.132
5	10238246	10238642	0.397
5	10313185	10313504	0.32
5	10513234	10513649	0.416
5	10891418	10891693	0.276
5	11022409	11024258	1.85
5	11229200	11229289	0.09
5	11446390	11447569	1.18
5	11559302	11559872	0.571
5	11567686	11568519	0.834
5	11689079	11689503	0.425
5	11808031	11816714	8.684
5	11903249	11904872	1.624
5	11904972	11906057	1.086
5	11906368	11908627	2.26
5	12169825	12169874	0.05
5	12216158	12216689	0.532
5	12508248	12516815	8.568
5	12649336	12649916	0.581
5	12720439	12722762	2.324
5	13006281	13008161	1.881
5	13078685	13078781	0.097
5	13123020	13123096	0.077
5	13306406	13307547	1.142
5	13368416	13368497	0.082
5	13435107	13435372	0.266
5	14995621	15088154	92.534
5	15682721	15685987	3.267
5	15691778	15700431	8.654
5	15776802	15777376	0.575
5	15875359	15875448	0.09
5	16473228	16473726	0.499
5	16751564	16752646	1.083
5	16832368	16832971	0.604
5	16834882	16837478	2.597
5	17034402	17034929	0.528
5	17064357	17065140	0.784
5	17163066	17163148	0.083
5	17538260	17538312	0.053
5	17602636	17603473	0.838
5	18459394	18459468	0.075
5	18564691	18573246	8.556
5	19371719	19371835	0.117
5	19669340	19669429	0.09
5	20075822	20076770	0.949
5	20270902	20271031	0.13
5	20346179	20347152	0.974
5	20453735	20462292	8.558
5	21256989	21257214	0.226
5	21357111	21365942	8.832
5	21661152	21661304	0.153
5	21715109	21716523	1.415
5	22157218	22157564	0.347
5	22470766	22474361	3.596
5	23296765	23297517	0.753
5	23427568	23433187	5.62
5	23493513	23493683	0.171
5	24246428	24246601	0.174
5	24269498	24270997	1.5
5	24524140	24524960	0.821
5	24741806	24742281	0.476
5	24854238	24854318	0.081
5	25216370	25216440	0.071
5	25361380	25362350	0.971
5	25608117	25608864	0.748
5	26390238	26390422	0.185
5	26978823	26978886	0.064
5	35197534	35197917	0.384
5	35433053	35433293	0.241
5	35486794	35493310	6.517
5	35575524	35575588	0.065
5	35598299	35598819	0.521
5	35733605	35733779	0.175
5	35766673	35767028	0.356
5	35885267	35885337	0.071
5	35977348	35979937	2.59
5	35997739	35999279	1.541
5	36040379	36040555	0.177
5	36188524	36189789	1.266
5	36304281	36304500	0.22
5	36357195	36357615	0.421
5	36370947	36371776	0.83
5	36758214	36759322	1.109
5	37717515	37717601	0.087
5	37762005	37762665	0.661
5	38724968	38725239	0.272
5	38985242	38986271	1.03
5	39130381	39130439	0.059
5	39262720	39263044	0.325
5	39275782	39275979	0.198
5	39281491	39281620	0.13
5	39285598	39285657	0.06
5	39406722	39407021	0.3
5	39474646	39474746	0.101
5	39619927	39620551	0.625
5	39680437	39680512	0.076
5	40318278	40318531	0.254
5	40394683	40395001	0.319
5	40484848	40486144	1.297
5	41315440	41315644	0.205
5	41674331	41674553	0.223
5	41847833	41847905	0.073
5	41860252	41860314	0.063
5	42013511	42021844	8.334
5	42022778	42022843	0.066
5	42063675	42072045	8.371
5	42506368	42507332	0.965
5	42514339	42514790	0.452
5	42533234	42534319	1.086
5	42991812	42992091	0.28
5	43160337	43160563	0.227
5	43426839	43427969	1.131
5	43692865	43706842	13.978
5	44064143	44065816	1.674
5	44411406	44412691	1.286
5	44471901	44478347	6.447
5	44486391	44486557	0.167
5	44912657	44921220	8.564
5	45019645	45019722	0.078
5	45459363	45459426	0.064
5	47064355	47064438	0.084
5	47283473	47284528	1.056
5	47496192	47496243	0.052
5	47839944	47846278	6.335
5	49522323	49522409	0.087
5	49991907	49992020	0.114
5	50243055	50243819	0.765
5	50277576	50277991	0.416
5	50848168	50849279	1.112
5	51009904	51010586	0.683
5	51212662	51212713	0.052
5	51534777	51535030	0.254
5	51561429	51562145	0.717
5	51731126	51731204	0.079
5	51908248	51913770	5.523
5	51944660	51944881	0.222
5	58150558	58153883	3.326
5	58397909	58398257	0.349
5	59378889	59417245	38.357
5	60444121	60445604	1.484
5	60914831	60918963	4.133
5	60972161	60978850	6.69
5	61898336	61922245	23.91
5	61976097	61976166	0.07
5	62520691	62524463	3.773
5	63672806	63741658	68.853
5	64299034	64299565	0.532
5	65273901	65274232	0.332
5	65431025	65431678	0.654
5	65604214	65606185	1.972
5	65846284	66180163	333.88
5	66303673	66307699	4.027
5	67061553	67061604	0.052
5	67105009	67105174	0.166
5	67321046	67321127	0.082
5	67583615	67583830	0.216
5	67605374	67605481	0.108
5	68511264	68511682	0.419
5	68751178	68751348	0.171
5	69664090	69664192	0.103
5	70317489	70318208	0.72
5	70379797	70386008	6.212
5	70901042	70902629	1.588
5	71289667	71289957	0.291
5	71730714	71731486	0.773
5	71739364	71739878	0.515
5	71748093	71748459	0.367
5	71891668	71891854	0.187
5	72569266	72570177	0.912
5	72601017	72604870	3.854
5	72855530	72855581	0.052
5	73125059	73125131	0.073
5	73138453	73138788	0.336
5	73240401	73240490	0.09
5	73299892	73299954	0.063
5	73449737	73449890	0.154
5	76235606	76235835	0.23
5	76460580	76460932	0.353
5	76606943	76607650	0.708
5	76730528	76731104	0.577
5	77040102	77040275	0.174
5	77501622	77502042	0.421
5	77745498	77745555	0.058
5	77757760	77759761	2.002
5	77787261	77787618	0.358
5	77851685	77851747	0.063
5	78465386	78466388	1.003
5	78758854	78767913	9.06
5	78901406	78901828	0.423
5	79047484	79048962	1.479
5	79165900	79166149	0.25
5	79181002	79183355	2.354
5	79552309	79553716	1.408
5	79556422	79557126	0.705
5	79567910	79568102	0.193
5	79697939	79701875	3.937
5	80119712	80120949	1.238
5	80140581	80141091	0.511
5	80259807	80260884	1.078
5	80260984	80263979	2.996
5	80267470	80286004	18.535
5	80369481	80370753	1.273
5	80490733	80491051	0.319
5	80534132	80534243	0.112
5	80919131	80919214	0.084
5	81046841	81047601	0.761
5	81078107	81078320	0.214
5	81941164	81949132	7.969
5	81964113	81964370	0.258
5	82218046	82219818	1.773
5	82457259	82457311	0.053
5	82521705	82522062	0.358
5	82807210	82807310	0.101
5	83097500	83098512	1.013
5	83463216	83465319	2.104
5	83482457	83482593	0.137
5	83878586	83879828	1.243
5	83958460	84005086	46.627
5	84028385	84028509	0.125
5	85041604	85043879	2.276
5	85203680	85204403	0.724
5	85317631	85320543	2.913
5	85823129	85823366	0.238
5	86169973	86170026	0.054
5	86297451	86297658	0.208
5	86419421	86419832	0.412
5	86578518	86579079	0.562
5	86805512	86805639	0.128
5	87627374	87627860	0.487
5	87653700	87653773	0.074
5	87809812	87811211	1.4
5	88022881	88027673	4.793
5	88135509	88135586	0.078
5	88644630	88645385	0.756
5	88810533	88811903	1.371
5	89106003	89106066	0.064
5	89241710	89241826	0.117
5	89353221	89354116	0.896
5	89463874	89464105	0.232
5	89909375	89909577	0.203
5	90013714	90014292	0.579
5	90055243	90055470	0.228
5	90396117	90397063	0.947
5	90812604	90812986	0.383
5	91081581	91082479	0.899
5	91404331	91404714	0.384
5	91481180	91482476	1.297
5	91487392	91489396	2.005
5	91497045	91497323	0.279
5	91497933	91499362	1.43
5	91667151	91667438	0.288
5	92009359	92009612	0.254
5	92103854	92104258	0.405
5	92172781	92181685	8.905
5	92236302	92237270	0.969
5	92433020	92433332	0.313
5	92879488	92880857	1.37
5	92996377	92996541	0.165
5	93075465	93076482	1.018
5	93084719	93084983	0.265
5	93655950	93656157	0.208
5	93936254	93936762	0.509
5	94437764	94438327	0.564
5	94909147	94909221	0.075
5	95108586	95108655	0.07
5	95315850	95316750	0.901
5	95392941	95392993	0.053
5	95817069	95817167	0.099
5	95855692	95855741	0.05
5	96017858	96017911	0.054
5	96367747	96368844	1.098
5	98437332	98437410	0.079
5	98437747	98438060	0.314
5	98627748	98628198	0.451
5	98683392	98684538	1.147
5	98723971	98725897	1.927
5	98768300	98769482	1.183
5	98964072	98964145	0.074
5	98999216	98999330	0.115
5	99413622	99413720	0.099
5	99699060	99699404	0.345
5	99890386	99891355	0.97
5	100333732	100334168	0.437
5	100538669	100558917	20.249
5	100560230	100568957	8.728
5	100905720	100938141	32.422
5	100941896	100942021	0.126
5	101231309	101231645	0.337
5	101334564	101338342	3.779
5	101657084	101658625	1.542
5	101760575	101760643	0.069
5	105238622	105238674	0.053
5	105512201	105512469	0.269
5	105643519	105644269	0.751
5	106689100	106689350	0.251
5	106861265	106861820	0.556
5	106887120	106888508	1.389
5	106888992	106891425	2.434
5	106891625	106894956	3.332
5	106895123	106898682	3.56
5	107067000	107067745	0.746
5	107935087	107936332	1.246
5	108298793	108299960	1.168
5	108302300	108302833	0.534
5	108553547	108553608	0.062
5	108662462	108662655	0.194
5	109395531	109414314	18.784
5	112217694	112217751	0.058
5	115904509	115905459	0.951
5	115935178	115935599	0.422
5	116145623	116145927	0.305
5	118925097	118925256	0.16
5	119228910	119229735	0.826
6	1422532	1423155	0.624
6	1522283	1523460	1.178
6	1569249	1577808	8.56
6	4117223	4117630	0.408
6	5243590	5255958	12.369
6	5348680	5354187	5.508
6	5437102	5437603	0.502
6	5861483	5861553	0.071
6	6028621	6029094	0.474
6	7014573	7015252	0.68
6	7448337	7448422	0.086
6	7516669	7517267	0.599
6	7524332	7524412	0.081
6	9389666	9389950	0.285
6	11469515	11547229	77.715
6	11823917	11824083	0.167
6	11904259	11904395	0.137
6	12273643	12273762	0.12
6	12453634	12471717	18.084
6	12641727	12641993	0.267
6	12893436	12893561	0.126
6	13245547	13248284	2.738
6	13252503	13253684	1.182
6	13253785	13272329	18.545
6	13397937	13404230	6.294
6	14895426	14895527	0.102
6	15430629	15431150	0.522
6	15458950	15459173	0.224
6	15949915	15951491	1.577
6	16231990	16232083	0.094
6	17463998	17464109	0.112
6	17571198	17571790	0.593
6	17830137	17830359	0.223
6	17858087	17858592	0.506
6	18236874	18236965	0.092
6	18661360	18663907	2.548
6	18798166	18798386	0.221
6	18934988	18935073	0.086
6	18960518	18960701	0.184
6	19409804	19411235	1.432
6	19610629	19620664	10.036
6	19689678	19689748	0.071
6	19826735	19826797	0.063
6	19894582	19894708	0.127
6	20100687	20101781	1.095
6	20220252	20220450	0.199
6	20346637	20347724	1.088
6	20353894	20354386	0.493
6	20518751	20518805	0.055
6	20846918	20847040	0.123
6	21263642	21264230	0.589
6	21564171	21564395	0.225
6	21604345	21606720	2.376
6	21688854	21690071	1.218
6	21864251	21864970	0.72
6	21866522	21872637	6.116
6	21935903	21938508	2.606
6	22014837	22016124	1.288
6	22521468	22521524	0.057
6	22852960	22853064	0.105
6	22882358	22882490	0.133
6	23583784	23584493	0.71
6	23664905	23664986	0.082
6	23712422	23715269	2.848
6	24033552	24033845	0.294
6	24054068	24054134	0.067
6	24470689	24479497	8.809
6	24648389	24649489	1.101
6	25149545	25149731	0.187
6	25602698	25602913	0.216
6	25764423	25764518	0.096
6	25834706	25834948	0.243
6	26177708	26179228	1.521
6	26335490	26336079	0.59
6	26612265	26612348	0.084
6	26849366	26851917	2.552
6	27147273	27147697	0.425
6	27199772	27200495	0.724
6	27559422	27560299	0.878
6	28125194	28129122	3.929
6	28200293	28201029	0.737
6	28492512	28492756	0.245
6	29577112	29577530	0.419
6	30736555	30737089	0.535
6	31181542	31181889	0.348
6	31201350	31206397	5.048
6	31753764	31753910	0.147
6	32180966	32181078	0.113
6	32188640	32188914	0.275
6	32315730	32316285	0.556
6	32555778	32555947	0.17
6	32771647	32772941	1.295
6	32863250	32863575	0.326
6	32932141	32933435	1.295
6	32940784	32941855	1.072
6	33048551	33051197	2.647
6	34325233	34325414	0.182
6	34575942	34584495	8.554
6	34971041	34978891	7.851
6	34979725	34979782	0.058
6	35427959	35442280	14.322
6	35454236	35454661	0.426
6	35485871	35486003	0.133
6	35608559	35608802	0.244
6	36466742	36466798	0.057
6	36723952	36724847	0.896
6	36767114	36770276	3.163
6	36783608	36783945	0.338
6	37153980	37155328	1.349
6	37255920	37255974	0.055
6	37341759	37341852	0.094
6	37863280	37871911	8.632
6	38200868	38201107	0.24
6	38538689	38590914	52.226
6	38809974	38814649	4.676
6	38904091	38910396	6.306
6	39830993	39831468	0.476
6	40228529	40229501	0.973
6	40409292	40409353	0.062
6	40433609	40434650	1.042
6	40681822	40682803	0.982
6	40894980	40895140	0.161
6	41085630	41085747	0.118
6	41114593	41114673	0.081
6	41154831	41163368	8.538
6	41190655	41190888	0.234
6	41502243	41510638	8.396
6	42036170	42037808	1.639
6	42260790	42263273	2.484
6	42581162	42589733	8.572
6	43428075	43428472	0.398
6	45019287	45027677	8.391
6	45032363	45032815	0.453
6	45033521	45036888	3.368
6	45075246	45075396	0.151
6	45451170	45451411	0.242
6	45559408	45559646	0.239
6	46307421	46307472	0.052
6	46700807	46700980	0.174
6	46717844	46718556	0.713
6	46939223	46939412	0.19
6	46943533	46944320	0.788
6	47045622	47051135	5.514
6	47152764	47153371	0.608
6	47161247	47163010	1.764
6	47222008	47224661	2.654
6	47292972	47293203	0.232
6	47430767	47430855	0.089
6	47460096	47460202	0.107
6	47672662	47673197	0.536
6	47808625	47808980	0.356
6	47969860	47969927	0.068
6	48825769	48826796	1.028
6	48858341	48858456	0.116
6	48997300	48997403	0.104
6	49119305	49120050	0.746
6	49731986	49732066	0.081
6	49742211	49742324	0.114
6	49826178	49826312	0.135
6	50478842	50478957	0.116
6	50485278	50486558	1.281
6	50585197	50585340	0.144
6	51255803	51258392	2.59
6	52210807	52210901	0.095
6	52217396	52217473	0.078
6	52271643	52271781	0.139
6	52287817	52288223	0.407
6	52916022	52916251	0.23
6	53330593	53331360	0.768
6	53530742	53531111	0.37
6	53581940	53582568	0.629
6	53924070	53924198	0.129
6	53937156	53940729	3.574
6	54031465	54031743	0.279
6	54235804	54239332	3.529
6	54482595	54483025	0.431
6	54485919	54490635	4.717
6	54501417	54501472	0.056
6	54816802	54817019	0.218
6	54879471	54879639	0.169
6	55291325	55292706	1.382
6	55536124	55536261	0.138
6	55704952	55705058	0.107
6	55753760	55754409	0.65
6	55793878	55794740	0.863
6	55843108	55846256	3.149
6	55897790	55897851	0.062
6	56102872	56103021	0.15
6	56287198	56288492	1.295
6	56504522	56505038	0.517
6	56539734	56539804	0.071
6	58126585	58126672	0.088
6	58219993	58220694	0.702
6	58322263	58325984	3.722
6	58852277	58853696	1.42
6	59064537	59065180	0.644
6	59564059	59564482	0.424
6	60188926	60189000	0.075
6	60622053	60627753	5.701
6	61586319	61586431	0.113
6	61882884	61883915	1.032
6	62357517	62357779	0.263
6	62422829	62422909	0.081
6	62491776	62500112	8.337
6	63135965	63145061	9.097
6	63350644	63350723	0.08
6	63436117	63436183	0.067
6	63583807	63586385	2.579
6	63719677	63719735	0.059
6	63853451	63853502	0.052
6	63934229	63934652	0.424
6	63939519	63940442	0.924
6	63971008	63972403	1.396
6	64005146	64006091	0.946
6	65807064	65807237	0.174
6	65995093	65997336	2.244
6	66209599	66210293	0.695
6	66483297	66486110	2.814
6	66918239	66920344	2.106
6	67654957	67655085	0.129
6	68383373	68384544	1.172
6	68694901	68695146	0.246
6	68785370	68786236	0.867
6	69084617	69084950	0.334
6	69537899	69563477	25.579
6	69563824	69595609	31.786
6	69684567	69687453	2.887
6	70156856	70157635	0.78
6	71005912	71006928	1.017
6	71088489	71089173	0.685
6	71352921	71354226	1.306
6	71504456	71504604	0.149
6	71511499	71556859	45.361
6	71598853	71598929	0.077
6	71921083	71921528	0.446
6	72419812	72422016	2.205
6	72945843	72951368	5.526
6	72977548	72978049	0.502
6	73011763	73012550	0.788
6	73090519	73091008	0.49
6	73115981	73116065	0.085
6	73303460	73304417	0.958
6	73506260	73506327	0.068
6	74037553	74037617	0.065
6	74153149	74153371	0.223
6	74290197	74298227	8.031
6	74326949	74327590	0.642
6	74463839	74469531	5.693
6	74593549	74594919	1.371
6	74703575	74706276	2.702
6	74804114	74805345	1.232
6	75467644	75468802	1.159
6	75481704	75489882	8.179
6	75515001	75517100	2.1
6	75528265	75529616	1.352
6	75559410	75559490	0.081
6	75574342	75575339	0.998
6	75924785	75933189	8.405
6	76015548	76016652	1.105
6	76021786	76022298	0.513
6	76025073	76056826	31.754
6	76085734	76088158	2.425
6	76297523	76298768	1.246
6	76334486	76334979	0.494
6	76613018	76613070	0.053
6	76673952	76674253	0.302
6	76741791	76741936	0.146
6	77055551	77055667	0.117
6	77853689	77854140	0.452
6	78082670	78084064	1.395
6	78140285	78140339	0.055
6	78634026	78635013	0.988
6	78683052	78684423	1.372
6	78743436	78743649	0.214
6	78783789	78784008	0.22
6	79160266	79161619	1.354
6	79181537	79182973	1.437
6	79320309	79323614	3.306
6	79328928	79328990	0.063
6	79962701	79963061	0.361
6	80341639	80345489	3.851
6	81335852	81338131	2.28
6	81465901	81466797	0.897
6	81749873	81751666	1.794
6	81838855	81838911	0.057
6	83205897	83206323	0.427
6	83311204	83312845	1.642
6	83312992	83318855	5.864
6	83318951	83320528	1.578
6	83564232	83567035	2.804
6	83679876	83682365	2.49
[truncated: 4,640 more rows]
