# Supplementary material for: Uncovering structural variants in Creole cattle from Guadeloupe and their impact on environmental adaptation through whole genome sequencing
Source: PLoS One. 2024 Aug 26;19(8):e0309411. doi: 10.1371/journal.pone.0309411 (PMC11346954; doi:10.1371/journal.pone.0309411)
Supplement: S6 Table — Significantly enriched functional term clusters (Benjamin-corrected p-value < 0.05) are in bold. (XLS) [file pone.0309411.s008.xls]

## Sheet: Feuille1
S6 Table. Functional annotation clustering results for candidate genes overlapping common and highly frequent new deletions and duplications (not previously reported in DGVa) and having a size > 1 Kb. Significantly enriched functional term clusters (Benjamin-corrected p-value < 0.05) are in bold.
Annotation Cluster 1	Enrichment Score: 3.3666104751453942
Category	Term	Count	%	PValue	Genes	List Total	Pop Hits	Pop Total	Fold Enrichment	Benjamini
UP_SEQ_FEATURE	DOMAIN:C2	13	2.25694	0.000172766	ENSBTAG00000020715, ENSBTAG00000021900, ENSBTAG00000010448, ENSBTAG00000018947, ENSBTAG00000001061, ENSBTAG00000016918, ENSBTAG00000008338, ENSBTAG00000005110, ENSBTAG00000025522, ENSBTAG00000013290, ENSBTAG00000019853, ENSBTAG00000032079, ENSBTAG00000054448	535	142	22160	3.79202	0.0348987
INTERPRO	IPR000008:C2 calcium-dependent membrane targeting	13	2.25694	0.000177409	ENSBTAG00000020715, ENSBTAG00000021900, ENSBTAG00000010448, ENSBTAG00000018947, ENSBTAG00000001061, ENSBTAG00000016918, ENSBTAG00000008338, ENSBTAG00000005110, ENSBTAG00000025522, ENSBTAG00000013290, ENSBTAG00000019853, ENSBTAG00000032079, ENSBTAG00000054448	531	143	22088	3.78154	0.167651
SMART	SM00239:C2	11	1.90972	0.0025926	ENSBTAG00000025522, ENSBTAG00000013290, ENSBTAG00000020715, ENSBTAG00000021900, ENSBTAG00000018947, ENSBTAG00000019853, ENSBTAG00000001061, ENSBTAG00000016918, ENSBTAG00000008338, ENSBTAG00000032079, ENSBTAG00000054448	293	123	10284	3.13893	0.329521
Annotation Cluster 2	Enrichment Score: 3.1395447882273047
Category	Term	Count	%	PValue	Genes	List Total	Pop Hits	Pop Total	Fold Enrichment	Benjamini
UP_KW_BIOLOGICAL_PROCESS	KW-0109~Calcium transport	10	1.73611	1.47382e-05	ENSBTAG00000027080, ENSBTAG00000011882, ENSBTAG00000022000, ENSBTAG00000003876, ENSBTAG00000002313, ENSBTAG00000009405, ENSBTAG00000011626, ENSBTAG00000022886, ENSBTAG00000005807, ENSBTAG00000014059	172	56	6385	6.62895	0.00113484
UP_KW_MOLECULAR_FUNCTION	KW-0107~Calcium channel	5	0.868056	0.00337322	ENSBTAG00000022000, ENSBTAG00000003876, ENSBTAG00000002313, ENSBTAG00000009405, ENSBTAG00000022886	225	29	10301	7.89349	0.065479
GOTERM_BP_DIRECT	GO:0070588~calcium ion transmembrane transport	6	1.04167	0.00767141	ENSBTAG00000011882, ENSBTAG00000022000, ENSBTAG00000002313, ENSBTAG00000009405, ENSBTAG00000011626, ENSBTAG00000014059	450	46	16666	4.83072	1
Annotation Cluster 3	Enrichment Score: 3.1103452681292825
Category	Term	Count	%	PValue	Genes	List Total	Pop Hits	Pop Total	Fold Enrichment	Benjamini
UP_KW_MOLECULAR_FUNCTION	KW-0407~Ion channel	19	3.29861	2.89481e-05	ENSBTAG00000043948, ENSBTAG00000008870, ENSBTAG00000006691, ENSBTAG00000045849, ENSBTAG00000017837, ENSBTAG00000009405, ENSBTAG00000008710, ENSBTAG00000040496, ENSBTAG00000022886, ENSBTAG00000047743, ENSBTAG00000025200, ENSBTAG00000046413, ENSBTAG00000022000, ENSBTAG00000003876, ENSBTAG00000002313, ENSBTAG00000019732, ENSBTAG00000018585, ENSBTAG00000013300, ENSBTAG00000018465	225	274	10301	3.17468	0.00217111
UP_KW_BIOLOGICAL_PROCESS	KW-0406~Ion transport	26	4.51389	0.000374502	ENSBTAG00000011882, ENSBTAG00000008870, ENSBTAG00000006691, ENSBTAG00000011626, ENSBTAG00000009405, ENSBTAG00000008710, ENSBTAG00000001324, ENSBTAG00000002313, ENSBTAG00000001706, ENSBTAG00000034522, ENSBTAG00000005807, ENSBTAG00000014059, ENSBTAG00000013300, ENSBTAG00000031178, ENSBTAG00000043948, ENSBTAG00000027080, ENSBTAG00000017837, ENSBTAG00000002340, ENSBTAG00000040496, ENSBTAG00000022886,…	172	452	6385	2.13534	0.0144183
UP_KW_BIOLOGICAL_PROCESS	KW-0813~Transport	54	9.375	0.0430417	ENSBTAG00000002076, ENSBTAG00000011626, ENSBTAG00000002313, ENSBTAG00000001706, ENSBTAG00000019867, ENSBTAG00000014059, ENSBTAG00000032961, ENSBTAG00000027080, ENSBTAG00000017815, ENSBTAG00000040496, ENSBTAG00000022886, ENSBTAG00000009831, ENSBTAG00000005110, ENSBTAG00000003651, ENSBTAG00000000021, ENSBTAG00000019350, ENSBTAG00000022000, ENSBTAG00000009517, ENSBTAG00000016365, ENSBTAG00000018585,…	172	1597	6385	1.25522	0.828554
Annotation Cluster 4	Enrichment Score: 2.0199960681096836
Category	Term	Count	%	PValue	Genes	List Total	Pop Hits	Pop Total	Fold Enrichment	Benjamini
UP_SEQ_FEATURE	DOMAIN:Peptidase_M14	4	0.694444	0.00616684	ENSBTAG00000001257, ENSBTAG00000049909, ENSBTAG00000013976, ENSBTAG00000013496	535	16	22160	10.3551	0.648268
GOTERM_BP_DIRECT	GO:0035610~protein side chain deglutamylation	3	0.520833	0.00686168	ENSBTAG00000001257, ENSBTAG00000049909, ENSBTAG00000013976	450	5	16666	22.2213	1
UP_SEQ_FEATURE	DOMAIN:Pepdidase_M14_N	3	0.520833	0.00815256	ENSBTAG00000001257, ENSBTAG00000049909, ENSBTAG00000013976	535	6	22160	20.7103	0.648268
INTERPRO	IPR000834:Peptidase M14, carboxypeptidase A	4	0.694444	0.0132463	ENSBTAG00000001257, ENSBTAG00000049909, ENSBTAG00000013976, ENSBTAG00000013496	531	21	22088	7.92324	1
GOTERM_MF_DIRECT	GO:0004181~metallocarboxypeptidase activity	4	0.694444	0.0173835	ENSBTAG00000001257, ENSBTAG00000049909, ENSBTAG00000013976, ENSBTAG00000013496	444	23	18313	7.17313	1
Annotation Cluster 5	Enrichment Score: 1.8122976829073005
Category	Term	Count	%	PValue	Genes	List Total	Pop Hits	Pop Total	Fold Enrichment	Benjamini
UP_SEQ_FEATURE	DOMAIN:Laminin EGF-like	6	1.04167	0.000937506	ENSBTAG00000008817, ENSBTAG00000003848, ENSBTAG00000000329, ENSBTAG00000017709, ENSBTAG00000006188, ENSBTAG00000014530	535	32	22160	7.76636	0.151501
INTERPRO	IPR002049:EGF-like, laminin	6	1.04167	0.00180435	ENSBTAG00000008817, ENSBTAG00000003848, ENSBTAG00000000329, ENSBTAG00000017709, ENSBTAG00000006188, ENSBTAG00000014530	531	37	22088	6.74546	0.52016
GOTERM_BP_DIRECT	GO:0034446~substrate adhesion-dependent cell spreading	7	1.21528	0.00263854	ENSBTAG00000007808, ENSBTAG00000003848, ENSBTAG00000003051, ENSBTAG00000000700, ENSBTAG00000017709, ENSBTAG00000006188, ENSBTAG00000014530	450	52	16666	4.98556	0.920466
SMART	SM00180:EGF_Lam	6	1.04167	0.00287791	ENSBTAG00000008817, ENSBTAG00000003848, ENSBTAG00000000329, ENSBTAG00000017709, ENSBTAG00000006188, ENSBTAG00000014530	293	35	10284	6.01697	0.329521
UP_KW_DOMAIN	KW-0424~Laminin EGF-like domain	4	0.694444	0.00347734	ENSBTAG00000008817, ENSBTAG00000003848, ENSBTAG00000000329, ENSBTAG00000014530	357	12	13324	12.4407	0.0266596
UP_SEQ_FEATURE	DOMAIN:EGF-like	12	2.08333	0.0161574	ENSBTAG00000024632, ENSBTAG00000017746, ENSBTAG00000003848, ENSBTAG00000032183, ENSBTAG00000000329, ENSBTAG00000004830, ENSBTAG00000017709, ENSBTAG00000015235, ENSBTAG00000050101, ENSBTAG00000017455, ENSBTAG00000014530, ENSBTAG00000023146	535	216	22160	2.30114	0.870348
INTERPRO	IPR000742:Epidermal growth factor-like domain	13	2.25694	0.0207859	ENSBTAG00000017746, ENSBTAG00000032183, ENSBTAG00000004830, ENSBTAG00000017709, ENSBTAG00000023146, ENSBTAG00000024632, ENSBTAG00000008817, ENSBTAG00000003848, ENSBTAG00000000329, ENSBTAG00000015235, ENSBTAG00000050101, ENSBTAG00000017455, ENSBTAG00000014530	531	255	22088	2.12063	1
GOTERM_BP_DIRECT	GO:0009888~tissue development	4	0.694444	0.0584005	ENSBTAG00000003848, ENSBTAG00000017709, ENSBTAG00000006188, ENSBTAG00000014530	450	33	16666	4.48916	1
SMART	SM00181:EGF	10	1.73611	0.0852217	ENSBTAG00000024632, ENSBTAG00000008817, ENSBTAG00000017746, ENSBTAG00000003848, ENSBTAG00000032183, ENSBTAG00000000329, ENSBTAG00000017709, ENSBTAG00000015235, ENSBTAG00000050101, ENSBTAG00000014530	293	187	10284	1.87695	1
GOTERM_CC_DIRECT	GO:0005604~basement membrane	5	0.868056	0.103103	ENSBTAG00000008817, ENSBTAG00000003848, ENSBTAG00000010082, ENSBTAG00000017709, ENSBTAG00000006188	511	72	20602	2.79979	1
GOTERM_BP_DIRECT	GO:0009887~animal organ morphogenesis	5	0.868056	0.148708	ENSBTAG00000003848, ENSBTAG00000009975, ENSBTAG00000017709, ENSBTAG00000006188, ENSBTAG00000014530	450	76	16666	2.43655	1
GOTERM_BP_DIRECT	GO:0016477~cell migration	9	1.5625	0.156218	ENSBTAG00000003848, ENSBTAG00000020715, ENSBTAG00000003395, ENSBTAG00000039046, ENSBTAG00000017709, ENSBTAG00000006188, ENSBTAG00000045699, ENSBTAG00000003908, ENSBTAG00000014530	450	195	16666	1.70933	1
Annotation Cluster 6	Enrichment Score: 1.6821200913907304
Category	Term	Count	%	PValue	Genes	List Total	Pop Hits	Pop Total	Fold Enrichment	Benjamini
GOTERM_BP_DIRECT	GO:0071805~potassium ion transmembrane transport	9	1.5625	0.00314689	ENSBTAG00000008870, ENSBTAG00000045849, ENSBTAG00000001706, ENSBTAG00000008710, ENSBTAG00000040496, ENSBTAG00000047743, ENSBTAG00000031178, ENSBTAG00000013300, ENSBTAG00000018465	450	91	16666	3.66286	0.920466
UP_KW_MOLECULAR_FUNCTION	KW-0851~Voltage-gated channel	8	1.38889	0.00407216	ENSBTAG00000022000, ENSBTAG00000008870, ENSBTAG00000045849, ENSBTAG00000008710, ENSBTAG00000040496, ENSBTAG00000047743, ENSBTAG00000013300, ENSBTAG00000018465	225	93	10301	3.93826	0.065479
UP_SEQ_FEATURE	TRANSMEM:Helical; Name=Segment S1	3	0.520833	0.0112324	ENSBTAG00000008710, ENSBTAG00000040496, ENSBTAG00000013300	535	7	22160	17.7517	0.648268
UP_SEQ_FEATURE	TRANSMEM:Helical; Name=Segment S2	3	0.520833	0.0112324	ENSBTAG00000008710, ENSBTAG00000040496, ENSBTAG00000013300	535	7	22160	17.7517	0.648268
UP_SEQ_FEATURE	TRANSMEM:Helical; Name=Segment S3	3	0.520833	0.0112324	ENSBTAG00000008710, ENSBTAG00000040496, ENSBTAG00000013300	535	7	22160	17.7517	0.648268
UP_SEQ_FEATURE	TRANSMEM:Helical; Name=Segment S5	3	0.520833	0.0112324	ENSBTAG00000008710, ENSBTAG00000040496, ENSBTAG00000013300	535	7	22160	17.7517	0.648268
UP_SEQ_FEATURE	TRANSMEM:Helical; Name=Segment S6	3	0.520833	0.0112324	ENSBTAG00000008710, ENSBTAG00000040496, ENSBTAG00000013300	535	7	22160	17.7517	0.648268
UP_SEQ_FEATURE	TRANSMEM:Helical; Voltage-sensor; Name=Segment S4	3	0.520833	0.0112324	ENSBTAG00000008710, ENSBTAG00000040496, ENSBTAG00000013300	535	7	22160	17.7517	0.648268
GOTERM_MF_DIRECT	GO:0005249~voltage-gated potassium channel activity	6	1.04167	0.0120926	ENSBTAG00000043948, ENSBTAG00000008870, ENSBTAG00000008710, ENSBTAG00000040496, ENSBTAG00000013300, ENSBTAG00000018465	444	57	18313	4.34163	1
INTERPRO	IPR005821:Ion transport domain	8	1.38889	0.0146636	ENSBTAG00000043948, ENSBTAG00000002313, ENSBTAG00000008870, ENSBTAG00000009405, ENSBTAG00000008710, ENSBTAG00000040496, ENSBTAG00000022886, ENSBTAG00000013300	531	107	22088	3.11006	1
GOTERM_CC_DIRECT	GO:0008076~voltage-gated potassium channel complex	6	1.04167	0.0185635	ENSBTAG00000008870, ENSBTAG00000008710, ENSBTAG00000040496, ENSBTAG00000047743, ENSBTAG00000013300, ENSBTAG00000018465	511	62	20602	3.90165	0.498115
UP_KW_MOLECULAR_FUNCTION	KW-0631~Potassium channel	5	0.868056	0.0331637	ENSBTAG00000008870, ENSBTAG00000008710, ENSBTAG00000040496, ENSBTAG00000047743, ENSBTAG00000013300	225	56	10301	4.0877	0.269512
GOTERM_BP_DIRECT	GO:0034765~regulation of ion transmembrane transport	7	1.21528	0.0414398	ENSBTAG00000022000, ENSBTAG00000045849, ENSBTAG00000008710, ENSBTAG00000040496, ENSBTAG00000047743, ENSBTAG00000025200, ENSBTAG00000013300	450	94	16666	2.75797	1
UP_KW_BIOLOGICAL_PROCESS	KW-0633~Potassium transport	6	1.04167	0.0573413	ENSBTAG00000008870, ENSBTAG00000008710, ENSBTAG00000040496, ENSBTAG00000047743, ENSBTAG00000013300, ENSBTAG00000018465	172	78	6385	2.85555	0.883055
GOTERM_MF_DIRECT	GO:0015459~potassium channel regulator activity	3	0.520833	0.12987	ENSBTAG00000008870, ENSBTAG00000047743, ENSBTAG00000018465	444	26	18313	4.7591	1
GOTERM_MF_DIRECT	GO:0005251~delayed rectifier potassium channel activity	3	0.520833	0.12987	ENSBTAG00000008870, ENSBTAG00000008710, ENSBTAG00000040496	444	26	18313	4.7591	1
UP_KW_LIGAND	KW-0630~Potassium	6	1.04167	0.225133	ENSBTAG00000008870, ENSBTAG00000008710, ENSBTAG00000040496, ENSBTAG00000047743, ENSBTAG00000013300, ENSBTAG00000018465	161	106	5215	1.83347	1
Annotation Cluster 7	Enrichment Score: 1.637815033357274
Category	Term	Count	%	PValue	Genes	List Total	Pop Hits	Pop Total	Fold Enrichment	Benjamini
GOTERM_MF_DIRECT	GO:0005509~calcium ion binding	30	5.20833	0.00112433	ENSBTAG00000017746, ENSBTAG00000032183, ENSBTAG00000019409, ENSBTAG00000011626, ENSBTAG00000008338, ENSBTAG00000025893, ENSBTAG00000022155, ENSBTAG00000005807, ENSBTAG00000017105, ENSBTAG00000017468, ENSBTAG00000034373, ENSBTAG00000016707, ENSBTAG00000013957, ENSBTAG00000045905, ENSBTAG00000007335, ENSBTAG00000023635, ENSBTAG00000022886, ENSBTAG00000021751, ENSBTAG00000047743, ENSBTAG00000009696,…	444	647	18313	1.91247	0.488968
UP_KW_LIGAND	KW-0106~Calcium	29	5.03472	0.00873608	ENSBTAG00000011882, ENSBTAG00000032183, ENSBTAG00000011626, ENSBTAG00000009405, ENSBTAG00000001061, ENSBTAG00000016918, ENSBTAG00000008338, ENSBTAG00000002313, ENSBTAG00000019823, ENSBTAG00000005807, ENSBTAG00000017105, ENSBTAG00000017468, ENSBTAG00000014059, ENSBTAG00000013300, ENSBTAG00000027080, ENSBTAG00000034373, ENSBTAG00000016707, ENSBTAG00000023635, ENSBTAG00000022886, ENSBTAG00000021751,…	161	577	5215	1.62799	0.288291
UP_SEQ_FEATURE	DOMAIN:EF-hand	12	2.08333	0.00921141	ENSBTAG00000022155, ENSBTAG00000016707, ENSBTAG00000016481, ENSBTAG00000019409, ENSBTAG00000018446, ENSBTAG00000022886, ENSBTAG00000021751, ENSBTAG00000047743, ENSBTAG00000005807, ENSBTAG00000017105, ENSBTAG00000017468, ENSBTAG00000009696	535	199	22160	2.49772	0.648268
INTERPRO	IPR002048:EF-hand domain	12	2.08333	0.0176346	ENSBTAG00000022155, ENSBTAG00000016707, ENSBTAG00000016481, ENSBTAG00000019409, ENSBTAG00000018446, ENSBTAG00000022886, ENSBTAG00000021751, ENSBTAG00000047743, ENSBTAG00000005807, ENSBTAG00000017105, ENSBTAG00000017468, ENSBTAG00000009696	531	220	22088	2.26893	1
INTERPRO	IPR011992:EF-hand-like domain	13	2.25694	0.0259751	ENSBTAG00000016707, ENSBTAG00000022886, ENSBTAG00000008338, ENSBTAG00000021751, ENSBTAG00000047743, ENSBTAG00000009696, ENSBTAG00000022155, ENSBTAG00000016481, ENSBTAG00000001987, ENSBTAG00000018446, ENSBTAG00000005807, ENSBTAG00000017105, ENSBTAG00000017468	531	263	22088	2.05612	1
UP_SEQ_FEATURE	DOMAIN:EF-hand 2	6	1.04167	0.048015	ENSBTAG00000022155, ENSBTAG00000016707, ENSBTAG00000016481, ENSBTAG00000047743, ENSBTAG00000005807, ENSBTAG00000009696	535	82	22160	3.03077	1
INTERPRO	IPR018247:EF-Hand 1, calcium-binding site	9	1.5625	0.0624296	ENSBTAG00000016707, ENSBTAG00000016481, ENSBTAG00000019409, ENSBTAG00000018446, ENSBTAG00000021751, ENSBTAG00000047743, ENSBTAG00000005807, ENSBTAG00000017105, ENSBTAG00000017468	531	176	22088	2.12712	1
SMART	SM00054:EFh	8	1.38889	0.118729	ENSBTAG00000016707, ENSBTAG00000016481, ENSBTAG00000018446, ENSBTAG00000021751, ENSBTAG00000047743, ENSBTAG00000005807, ENSBTAG00000017468, ENSBTAG00000009696	293	145	10284	1.9365	1
UP_SEQ_FEATURE	DOMAIN:EF-hand 1	5	0.868056	0.123277	ENSBTAG00000022155, ENSBTAG00000016707, ENSBTAG00000016481, ENSBTAG00000005807, ENSBTAG00000009696	535	79	22160	2.62155	1
Annotation Cluster 8	Enrichment Score: 1.5926109051290005
Category	Term	Count	%	PValue	Genes	List Total	Pop Hits	Pop Total	Fold Enrichment	Benjamini
UP_KW_MOLECULAR_FUNCTION	KW-0255~Endonuclease	6	1.04167	0.00777392	ENSBTAG00000026842, ENSBTAG00000006059, ENSBTAG00000020633, ENSBTAG00000008633, ENSBTAG00000006743, ENSBTAG00000010692	225	57	10301	4.81918	0.083292
GOTERM_BP_DIRECT	GO:0090305~nucleic acid phosphodiester bond hydrolysis	5	0.868056	0.0114654	ENSBTAG00000026842, ENSBTAG00000006059, ENSBTAG00000008633, ENSBTAG00000006743, ENSBTAG00000011252	450	33	16666	5.61145	1
UP_KW_MOLECULAR_FUNCTION	KW-0540~Nuclease	7	1.21528	0.0189619	ENSBTAG00000026842, ENSBTAG00000049571, ENSBTAG00000006059, ENSBTAG00000020633, ENSBTAG00000008633, ENSBTAG00000006743, ENSBTAG00000010692	225	97	10301	3.30387	0.177768
GOTERM_MF_DIRECT	GO:0004519~endonuclease activity	3	0.520833	0.252142	ENSBTAG00000026842, ENSBTAG00000006059, ENSBTAG00000006743	444	40	18313	3.09341	1
Annotation Cluster 9	Enrichment Score: 1.470644789417704
Category	Term	Count	%	PValue	Genes	List Total	Pop Hits	Pop Total	Fold Enrichment	Benjamini
SMART	SM00282:LamG	6	1.04167	0.00709837	ENSBTAG00000008817, ENSBTAG00000017746, ENSBTAG00000032183, ENSBTAG00000010082, ENSBTAG00000006188, ENSBTAG00000050101	293	43	10284	4.89753	0.541842
INTERPRO	IPR001791:Laminin G domain	6	1.04167	0.0117314	ENSBTAG00000008817, ENSBTAG00000017746, ENSBTAG00000032183, ENSBTAG00000010082, ENSBTAG00000006188, ENSBTAG00000050101	531	57	22088	4.37863	1
UP_SEQ_FEATURE	DOMAIN:LAM_G_DOMAIN	5	0.868056	0.0196036	ENSBTAG00000008817, ENSBTAG00000017746, ENSBTAG00000010082, ENSBTAG00000006188, ENSBTAG00000050101	535	43	22160	4.81634	0.872131
GOTERM_CC_DIRECT	GO:0005604~basement membrane	5	0.868056	0.103103	ENSBTAG00000008817, ENSBTAG00000003848, ENSBTAG00000010082, ENSBTAG00000017709, ENSBTAG00000006188	511	72	20602	2.79979	1
INTERPRO	IPR013320:Concanavalin A-like lectin/glucanase, subgroup	8	1.38889	0.263426	ENSBTAG00000008817, ENSBTAG00000017746, ENSBTAG00000032183, ENSBTAG00000018523, ENSBTAG00000010082, ENSBTAG00000022886, ENSBTAG00000006188, ENSBTAG00000050101	531	216	22088	1.54063	1
Annotation Cluster 10	Enrichment Score: 1.398672743677663
Category	Term	Count	%	PValue	Genes	List Total	Pop Hits	Pop Total	Fold Enrichment	Benjamini
UP_SEQ_FEATURE	DOMAIN:Kazal-like	5	0.868056	0.0281578	ENSBTAG00000001324, ENSBTAG00000009331, ENSBTAG00000022155, ENSBTAG00000017105, ENSBTAG00000019368	535	48	22160	4.31464	1
INTERPRO	IPR002350:Kazal domain	5	0.868056	0.0296923	ENSBTAG00000001324, ENSBTAG00000009331, ENSBTAG00000022155, ENSBTAG00000017105, ENSBTAG00000019368	531	49	22088	4.24459	1
SMART	SM00280:KAZAL	4	0.694444	0.0761622	ENSBTAG00000009331, ENSBTAG00000022155, ENSBTAG00000017105, ENSBTAG00000019368	293	35	10284	4.01131	1
Annotation Cluster 11	Enrichment Score: 1.2542278030389473
Category	Term	Count	%	PValue	Genes	List Total	Pop Hits	Pop Total	Fold Enrichment	Benjamini
KEGG_PATHWAY	bta04730:Long-term depression	8	1.38889	0.000876974	ENSBTAG00000002313, ENSBTAG00000044181, ENSBTAG00000021527, ENSBTAG00000001061, ENSBTAG00000018404, ENSBTAG00000009789, ENSBTAG00000008338, ENSBTAG00000046413	232	61	9038	5.1091	0.0993824
KEGG_PATHWAY	bta04972:Pancreatic secretion	10	1.73611	0.00115821	ENSBTAG00000002313, ENSBTAG00000019210, ENSBTAG00000050904, ENSBTAG00000001061, ENSBTAG00000009789, ENSBTAG00000008338, ENSBTAG00000022886, ENSBTAG00000013619, ENSBTAG00000014059, ENSBTAG00000013300	232	102	9038	3.8193	0.0993824
KEGG_PATHWAY	bta04022:cGMP-PKG signaling pathway	13	2.25694	0.00142894	ENSBTAG00000027080, ENSBTAG00000014609, ENSBTAG00000020620, ENSBTAG00000009789, ENSBTAG00000008338, ENSBTAG00000018909, ENSBTAG00000005122, ENSBTAG00000002313, ENSBTAG00000019210, ENSBTAG00000018404, ENSBTAG00000016005, ENSBTAG00000014059, ENSBTAG00000013300	232	171	9038	2.96164	0.0993824
KEGG_PATHWAY	bta04261:Adrenergic signaling in cardiomyocytes	12	2.08333	0.00157636	ENSBTAG00000027080, ENSBTAG00000022000, ENSBTAG00000019210, ENSBTAG00000001862, ENSBTAG00000000754, ENSBTAG00000001061, ENSBTAG00000009789, ENSBTAG00000008338, ENSBTAG00000022886, ENSBTAG00000014059, ENSBTAG00000018909, ENSBTAG00000019302	232	150	9038	3.11655	0.0993824
KEGG_PATHWAY	bta04921:Oxytocin signaling pathway	12	2.08333	0.00184726	ENSBTAG00000022000, ENSBTAG00000002313, ENSBTAG00000019210, ENSBTAG00000000218, ENSBTAG00000014609, ENSBTAG00000001061, ENSBTAG00000020620, ENSBTAG00000009789, ENSBTAG00000008338, ENSBTAG00000022886, ENSBTAG00000016005, ENSBTAG00000014387	232	153	9038	3.05544	0.0993824
KEGG_PATHWAY	bta05143:African trypanosomiasis	6	1.04167	0.00503487	ENSBTAG00000008817, ENSBTAG00000002258, ENSBTAG00000001061, ENSBTAG00000009789, ENSBTAG00000008338, ENSBTAG00000005122	232	44	9038	5.3123	0.22573
KEGG_PATHWAY	bta04911:Insulin secretion	8	1.38889	0.00592316	ENSBTAG00000019210, ENSBTAG00000001061, ENSBTAG00000009789, ENSBTAG00000008338, ENSBTAG00000022886, ENSBTAG00000054448, ENSBTAG00000018909, ENSBTAG00000013300	232	85	9038	3.66653	0.227619
KEGG_PATHWAY	bta04720:Long-term potentiation	7	1.21528	0.00818779	ENSBTAG00000002313, ENSBTAG00000044181, ENSBTAG00000050904, ENSBTAG00000001061, ENSBTAG00000009789, ENSBTAG00000008338, ENSBTAG00000016005	232	69	9038	3.95215	0.253696
KEGG_PATHWAY	bta04540:Gap junction	8	1.38889	0.00905263	ENSBTAG00000002313, ENSBTAG00000019210, ENSBTAG00000044181, ENSBTAG00000000218, ENSBTAG00000001061, ENSBTAG00000018404, ENSBTAG00000009789, ENSBTAG00000008338	232	92	9038	3.38756	0.253696
KEGG_PATHWAY	bta04961:Endocrine and other factor-regulated calcium reabsorption	6	1.04167	0.00943107	ENSBTAG00000027080, ENSBTAG00000007159, ENSBTAG00000001061, ENSBTAG00000009789, ENSBTAG00000008338, ENSBTAG00000014059	232	51	9038	4.58316	0.253696
KEGG_PATHWAY	bta04918:Thyroid hormone synthesis	7	1.21528	0.012894	ENSBTAG00000002313, ENSBTAG00000019210, ENSBTAG00000001061, ENSBTAG00000017143, ENSBTAG00000009789, ENSBTAG00000008338, ENSBTAG00000018909	232	76	9038	3.58814	0.266806
KEGG_PATHWAY	bta04970:Salivary secretion	8	1.38889	0.0154237	ENSBTAG00000002313, ENSBTAG00000019210, ENSBTAG00000001061, ENSBTAG00000018404, ENSBTAG00000009789, ENSBTAG00000008338, ENSBTAG00000014059, ENSBTAG00000013300	232	102	9038	3.05544	0.28482
KEGG_PATHWAY	bta04723:Retrograde endocannabinoid signaling	10	1.73611	0.0158822	ENSBTAG00000002313, ENSBTAG00000019210, ENSBTAG00000006691, ENSBTAG00000044181, ENSBTAG00000017837, ENSBTAG00000001061, ENSBTAG00000009789, ENSBTAG00000008338, ENSBTAG00000003279, ENSBTAG00000018585	232	152	9038	2.56295	0.28482
KEGG_PATHWAY	bta04928:Parathyroid hormone synthesis, secretion and action	8	1.38889	0.0178371	ENSBTAG00000002313, ENSBTAG00000019210, ENSBTAG00000001061, ENSBTAG00000009789, ENSBTAG00000008338, ENSBTAG00000018909, ENSBTAG00000019302, ENSBTAG00000000494	232	105	9038	2.96814	0.299886
KEGG_PATHWAY	bta04934:Cushing syndrome	10	1.73611	0.0199409	ENSBTAG00000002313, ENSBTAG00000019210, ENSBTAG00000015946, ENSBTAG00000050904, ENSBTAG00000016396, ENSBTAG00000009789, ENSBTAG00000008338, ENSBTAG00000011916, ENSBTAG00000018909, ENSBTAG00000021045	232	158	9038	2.46563	0.315536
KEGG_PATHWAY	bta04929:GnRH secretion	6	1.04167	0.0249209	ENSBTAG00000043948, ENSBTAG00000002313, ENSBTAG00000009405, ENSBTAG00000001061, ENSBTAG00000009789, ENSBTAG00000008338	232	65	9038	3.59602	0.342561
KEGG_PATHWAY	bta04915:Estrogen signaling pathway	9	1.5625	0.0250268	ENSBTAG00000002313, ENSBTAG00000019210, ENSBTAG00000044181, ENSBTAG00000007159, ENSBTAG00000009789, ENSBTAG00000008338, ENSBTAG00000018909, ENSBTAG00000000573, ENSBTAG00000019302	232	138	9038	2.54067	0.342561
KEGG_PATHWAY	bta04724:Glutamatergic synapse	8	1.38889	0.02555	ENSBTAG00000002313, ENSBTAG00000019210, ENSBTAG00000044181, ENSBTAG00000001061, ENSBTAG00000009789, ENSBTAG00000008338, ENSBTAG00000016005, ENSBTAG00000013047	232	113	9038	2.75801	0.342561
KEGG_PATHWAY	bta04925:Aldosterone synthesis and secretion	7	1.21528	0.0360641	ENSBTAG00000002313, ENSBTAG00000019210, ENSBTAG00000001061, ENSBTAG00000009789, ENSBTAG00000008338, ENSBTAG00000014059, ENSBTAG00000018909	232	96	9038	2.84061	0.394394
KEGG_PATHWAY	bta04611:Platelet activation	8	1.38889	0.0366537	ENSBTAG00000002313, ENSBTAG00000019210, ENSBTAG00000015837, ENSBTAG00000014609, ENSBTAG00000050904, ENSBTAG00000018404, ENSBTAG00000009789, ENSBTAG00000008338	232	122	9038	2.55455	0.394394
KEGG_PATHWAY	bta04922:Glucagon signaling pathway	7	1.21528	0.0481404	ENSBTAG00000002313, ENSBTAG00000019210, ENSBTAG00000009789, ENSBTAG00000008338, ENSBTAG00000016005, ENSBTAG00000018909, ENSBTAG00000014387	232	103	9038	2.64756	0.479621
KEGG_PATHWAY	bta04728:Dopaminergic synapse	8	1.38889	0.0558391	ENSBTAG00000002313, ENSBTAG00000001862, ENSBTAG00000000754, ENSBTAG00000001061, ENSBTAG00000009789, ENSBTAG00000008338, ENSBTAG00000016005, ENSBTAG00000018909	232	134	9038	2.32578	0.536454
KEGG_PATHWAY	bta04020:Calcium signaling pathway	12	2.08333	0.0579317	ENSBTAG00000027080, ENSBTAG00000003876, ENSBTAG00000002313, ENSBTAG00000019210, ENSBTAG00000044181, ENSBTAG00000012647, ENSBTAG00000001061, ENSBTAG00000009789, ENSBTAG00000008338, ENSBTAG00000022886, ENSBTAG00000016005, ENSBTAG00000014059	232	252	9038	1.85509	0.537366
KEGG_PATHWAY	bta04750:Inflammatory mediator regulation of TRP channels	7	1.21528	0.0624509	ENSBTAG00000002313, ENSBTAG00000019210, ENSBTAG00000001061, ENSBTAG00000009789, ENSBTAG00000008338, ENSBTAG00000025200, ENSBTAG00000005122	232	110	9038	2.47908	0.559976
KEGG_PATHWAY	bta04270:Vascular smooth muscle contraction	8	1.38889	0.0674076	ENSBTAG00000002313, ENSBTAG00000019210, ENSBTAG00000014609, ENSBTAG00000001061, ENSBTAG00000018404, ENSBTAG00000009789, ENSBTAG00000008338, ENSBTAG00000013300	232	140	9038	2.22611	0.584924
KEGG_PATHWAY	bta04725:Cholinergic synapse	7	1.21528	0.0716455	ENSBTAG00000002313, ENSBTAG00000019210, ENSBTAG00000001061, ENSBTAG00000009789, ENSBTAG00000008338, ENSBTAG00000018909, ENSBTAG00000019302	232	114	9038	2.39209	0.60227
KEGG_PATHWAY	bta04935:Growth hormone synthesis, secretion and action	7	1.21528	0.0841764	ENSBTAG00000001335, ENSBTAG00000002313, ENSBTAG00000019210, ENSBTAG00000001061, ENSBTAG00000009789, ENSBTAG00000008338, ENSBTAG00000018909	232	119	9038	2.29158	0.633119
KEGG_PATHWAY	bta04071:Sphingolipid signaling pathway	7	1.21528	0.0868198	ENSBTAG00000001862, ENSBTAG00000000754, ENSBTAG00000001061, ENSBTAG00000009789, ENSBTAG00000008338, ENSBTAG00000005122, ENSBTAG00000019302	232	120	9038	2.27249	0.633119
KEGG_PATHWAY	bta04726:Serotonergic synapse	7	1.21528	0.0895086	ENSBTAG00000002313, ENSBTAG00000017837, ENSBTAG00000001061, ENSBTAG00000009789, ENSBTAG00000008338, ENSBTAG00000015874, ENSBTAG00000018585	232	121	9038	2.2537	0.633119
KEGG_PATHWAY	bta04927:Cortisol synthesis and secretion	5	0.868056	0.0917905	ENSBTAG00000002313, ENSBTAG00000019210, ENSBTAG00000009789, ENSBTAG00000008338, ENSBTAG00000018909	232	67	9038	2.90723	0.633119
KEGG_PATHWAY	bta04924:Renin secretion	5	0.868056	0.116237	ENSBTAG00000002313, ENSBTAG00000009789, ENSBTAG00000008338, ENSBTAG00000016005, ENSBTAG00000013300	232	73	9038	2.66828	0.66529
KEGG_PATHWAY	bta04713:Circadian entrainment	6	1.04167	0.11624	ENSBTAG00000019210, ENSBTAG00000001061, ENSBTAG00000018404, ENSBTAG00000009789, ENSBTAG00000008338, ENSBTAG00000022886	232	101	9038	2.31427	0.66529
KEGG_PATHWAY	bta04971:Gastric acid secretion	5	0.868056	0.129423	ENSBTAG00000002313, ENSBTAG00000019210, ENSBTAG00000001061, ENSBTAG00000009789, ENSBTAG00000008338	232	76	9038	2.56295	0.725309
KEGG_PATHWAY	bta04371:Apelin signaling pathway	7	1.21528	0.152341	ENSBTAG00000027080, ENSBTAG00000002313, ENSBTAG00000019210, ENSBTAG00000009789, ENSBTAG00000008338, ENSBTAG00000022886, ENSBTAG00000014387	232	141	9038	1.93403	0.836322
KEGG_PATHWAY	bta05017:Spinocerebellar ataxia	7	1.21528	0.170521	ENSBTAG00000003876, ENSBTAG00000002313, ENSBTAG00000044181, ENSBTAG00000001061, ENSBTAG00000009789, ENSBTAG00000008338, ENSBTAG00000011155	232	146	9038	1.8678	0.852827
KEGG_PATHWAY	bta05146:Amoebiasis	6	1.04167	0.179769	ENSBTAG00000008817, ENSBTAG00000021879, ENSBTAG00000001061, ENSBTAG00000009789, ENSBTAG00000008338, ENSBTAG00000015874	232	117	9038	1.99779	0.86423
KEGG_PATHWAY	bta04912:GnRH signaling pathway	5	0.868056	0.21407	ENSBTAG00000002313, ENSBTAG00000019210, ENSBTAG00000001061, ENSBTAG00000009789, ENSBTAG00000008338	232	93	9038	2.09446	0.937111
KEGG_PATHWAY	bta04070:Phosphatidylinositol signaling system	5	0.868056	0.235891	ENSBTAG00000002313, ENSBTAG00000009917, ENSBTAG00000020715, ENSBTAG00000001061, ENSBTAG00000008338	232	97	9038	2.00809	0.984009
KEGG_PATHWAY	bta05163:Human cytomegalovirus infection	9	1.5625	0.3126	ENSBTAG00000002313, ENSBTAG00000019210, ENSBTAG00000001061, ENSBTAG00000009789, ENSBTAG00000008338, ENSBTAG00000016005, ENSBTAG00000015874, ENSBTAG00000018909, ENSBTAG00000021045	232	251	9038	1.39686	1
KEGG_PATHWAY	bta04015:Rap1 signaling pathway	8	1.38889	0.31604	ENSBTAG00000019210, ENSBTAG00000021527, ENSBTAG00000050904, ENSBTAG00000021601, ENSBTAG00000001061, ENSBTAG00000009789, ENSBTAG00000008338, ENSBTAG00000031575	232	217	9038	1.4362	1
KEGG_PATHWAY	bta04072:Phospholipase D signaling pathway	6	1.04167	0.353243	ENSBTAG00000009917, ENSBTAG00000019210, ENSBTAG00000044181, ENSBTAG00000001061, ENSBTAG00000008338, ENSBTAG00000013047	232	153	9038	1.52772	1
KEGG_PATHWAY	bta04916:Melanogenesis	4	0.694444	0.486132	ENSBTAG00000019210, ENSBTAG00000001061, ENSBTAG00000009789, ENSBTAG00000008338	232	102	9038	1.52772	1
KEGG_PATHWAY	bta05031:Amphetamine addiction	3	0.520833	0.530088	ENSBTAG00000001061, ENSBTAG00000016005, ENSBTAG00000018909	232	69	9038	1.69378	1
KEGG_PATHWAY	bta04062:Chemokine signaling pathway	6	1.04167	0.54433	ENSBTAG00000019210, ENSBTAG00000001557, ENSBTAG00000050904, ENSBTAG00000009789, ENSBTAG00000008338, ENSBTAG00000031575	232	191	9038	1.22378	1
KEGG_PATHWAY	bta05170:Human immunodeficiency virus 1 infection	7	1.21528	0.588462	ENSBTAG00000002313, ENSBTAG00000001061, ENSBTAG00000009789, ENSBTAG00000018569, ENSBTAG00000016005, ENSBTAG00000015874, ENSBTAG00000019302	232	242	9038	1.12685	1
KEGG_PATHWAY	bta05142:Chagas disease	4	0.694444	0.607489	ENSBTAG00000001862, ENSBTAG00000009789, ENSBTAG00000008338, ENSBTAG00000005122	232	122	9038	1.27728	1
KEGG_PATHWAY	bta04926:Relaxin signaling pathway	4	0.694444	0.655524	ENSBTAG00000019210, ENSBTAG00000001061, ENSBTAG00000008338, ENSBTAG00000018909	232	131	9038	1.18952	1
KEGG_PATHWAY	bta05207:Chemical carcinogenesis - receptor activation	5	0.868056	0.807678	ENSBTAG00000019210, ENSBTAG00000007159, ENSBTAG00000001061, ENSBTAG00000018909, ENSBTAG00000019302	232	216	9038	0.90178	1
KEGG_PATHWAY	bta05167:Kaposi sarcoma-associated herpesvirus infection	4	0.694444	0.924067	ENSBTAG00000002313, ENSBTAG00000016005, ENSBTAG00000015874, ENSBTAG00000021045	232	220	9038	0.708307	1
KEGG_PATHWAY	bta04310:Wnt signaling pathway	3	0.520833	0.936205	ENSBTAG00000001061, ENSBTAG00000008338, ENSBTAG00000016005	232	171	9038	0.683454	1
Annotation Cluster 12	Enrichment Score: 1.2314372477208122
Category	Term	Count	%	PValue	Genes	List Total	Pop Hits	Pop Total	Fold Enrichment	Benjamini
GOTERM_MF_DIRECT	GO:0045296~cadherin binding	7	1.21528	0.00247841	ENSBTAG00000034373, ENSBTAG00000009405, ENSBTAG00000037844, ENSBTAG00000025893, ENSBTAG00000006420, ENSBTAG00000045699, ENSBTAG00000022783	444	57	18313	5.06524	0.514684
GOTERM_BP_DIRECT	GO:0016339~calcium-dependent cell-cell adhesion via plasma membrane cell adhesion molecules	5	0.868056	0.00558059	ENSBTAG00000034373, ENSBTAG00000011626, ENSBTAG00000037844, ENSBTAG00000025893, ENSBTAG00000022783	450	27	16666	6.85844	1
GOTERM_CC_DIRECT	GO:0005912~adherens junction	9	1.5625	0.00825385	ENSBTAG00000005481, ENSBTAG00000021879, ENSBTAG00000010293, ENSBTAG00000037844, ENSBTAG00000025893, ENSBTAG00000006420, ENSBTAG00000045699, ENSBTAG00000018236, ENSBTAG00000022783	511	116	20602	3.12805	0.339233
GOTERM_BP_DIRECT	GO:0034332~adherens junction organization	4	0.694444	0.0258357	ENSBTAG00000005481, ENSBTAG00000037844, ENSBTAG00000025893, ENSBTAG00000022783	450	24	16666	6.17259	1
GOTERM_BP_DIRECT	GO:0007043~cell-cell junction assembly	4	0.694444	0.0422829	ENSBTAG00000021601, ENSBTAG00000037844, ENSBTAG00000025893, ENSBTAG00000022783	450	29	16666	5.10835	1
GOTERM_CC_DIRECT	GO:0016342~catenin complex	4	0.694444	0.0440044	ENSBTAG00000034373, ENSBTAG00000037844, ENSBTAG00000025893, ENSBTAG00000022783	511	32	20602	5.03963	0.669845
GOTERM_BP_DIRECT	GO:0098742~cell-cell adhesion via plasma-membrane adhesion molecules	4	0.694444	0.0584005	ENSBTAG00000034373, ENSBTAG00000037844, ENSBTAG00000025893, ENSBTAG00000022783	450	33	16666	4.48916	1
GOTERM_BP_DIRECT	GO:0007156~homophilic cell adhesion via plasma membrane adhesion molecules	7	1.21528	0.0964862	ENSBTAG00000034373, ENSBTAG00000045905, ENSBTAG00000006732, ENSBTAG00000037844, ENSBTAG00000025893, ENSBTAG00000033225, ENSBTAG00000022783	450	117	16666	2.2158	1
INTERPRO	IPR000233:Cadherin, cytoplasmic domain	3	0.520833	0.0968757	ENSBTAG00000037844, ENSBTAG00000025893, ENSBTAG00000022783	531	22	22088	5.67232	1
INTERPRO	IPR020894:Cadherin conserved site	5	0.868056	0.1138	ENSBTAG00000034373, ENSBTAG00000045905, ENSBTAG00000037844, ENSBTAG00000025893, ENSBTAG00000022783	531	77	22088	2.7011	1
INTERPRO	IPR002126:Cadherin	5	0.868056	0.134479	ENSBTAG00000034373, ENSBTAG00000045905, ENSBTAG00000037844, ENSBTAG00000025893, ENSBTAG00000022783	531	82	22088	2.5364	1
INTERPRO	IPR015919:Cadherin-like	5	0.868056	0.143152	ENSBTAG00000034373, ENSBTAG00000045905, ENSBTAG00000037844, ENSBTAG00000025893, ENSBTAG00000022783	531	84	22088	2.47601	1
INTERPRO	IPR027397:Catenin binding domain	3	0.520833	0.152975	ENSBTAG00000037844, ENSBTAG00000025893, ENSBTAG00000022783	531	29	22088	4.30314	1
SMART	SM00112:CA	5	0.868056	0.197956	ENSBTAG00000034373, ENSBTAG00000045905, ENSBTAG00000037844, ENSBTAG00000025893, ENSBTAG00000022783	293	81	10284	2.1666	1
UP_SEQ_FEATURE	DOMAIN:Cadherin	4	0.694444	0.310096	ENSBTAG00000034373, ENSBTAG00000045905, ENSBTAG00000025893, ENSBTAG00000022783	535	81	22160	2.04546	1
GOTERM_BP_DIRECT	GO:0000902~cell morphogenesis	4	0.694444	0.321541	ENSBTAG00000005633, ENSBTAG00000037844, ENSBTAG00000025893, ENSBTAG00000022783	450	74	16666	2.00192	1
Annotation Cluster 13	Enrichment Score: 1.1402255470910923
Category	Term	Count	%	PValue	Genes	List Total	Pop Hits	Pop Total	Fold Enrichment	Benjamini
INTERPRO	IPR011993:Pleckstrin homology-like domain	17	2.95139	0.049285	ENSBTAG00000037640, ENSBTAG00000005247, ENSBTAG00000046957, ENSBTAG00000005633, ENSBTAG00000006974, ENSBTAG00000002531, ENSBTAG00000005110, ENSBTAG00000044126, ENSBTAG00000000962, ENSBTAG00000000333, ENSBTAG00000004732, ENSBTAG00000035705, ENSBTAG00000001987, ENSBTAG00000030259, ENSBTAG00000018596, ENSBTAG00000031575, ENSBTAG00000018236	531	422	22088	1.67571	1
INTERPRO	IPR001849:Pleckstrin homology domain	12	2.08333	0.0570838	ENSBTAG00000000962, ENSBTAG00000000333, ENSBTAG00000004732, ENSBTAG00000001987, ENSBTAG00000046957, ENSBTAG00000005633, ENSBTAG00000030259, ENSBTAG00000006974, ENSBTAG00000002531, ENSBTAG00000005110, ENSBTAG00000031575, ENSBTAG00000044126	531	266	22088	1.87656	1
UP_SEQ_FEATURE	DOMAIN:PH	11	1.90972	0.0877946	ENSBTAG00000000962, ENSBTAG00000000333, ENSBTAG00000004732, ENSBTAG00000001987, ENSBTAG00000005633, ENSBTAG00000030259, ENSBTAG00000006974, ENSBTAG00000002531, ENSBTAG00000005110, ENSBTAG00000031575, ENSBTAG00000044126	535	253	22160	1.80089	1
SMART	SM00233:PH	12	2.08333	0.111276	ENSBTAG00000000962, ENSBTAG00000000333, ENSBTAG00000004732, ENSBTAG00000001987, ENSBTAG00000046957, ENSBTAG00000005633, ENSBTAG00000030259, ENSBTAG00000006974, ENSBTAG00000002531, ENSBTAG00000005110, ENSBTAG00000031575, ENSBTAG00000044126	293	255	10284	1.65172	1
Annotation Cluster 14	Enrichment Score: 1.1292948148925137
Category	Term	Count	%	PValue	Genes	List Total	Pop Hits	Pop Total	Fold Enrichment	Benjamini
GOTERM_BP_DIRECT	GO:0070536~protein K63-linked deubiquitination	5	0.868056	0.00306484	ENSBTAG00000047752, ENSBTAG00000006868, ENSBTAG00000003395, ENSBTAG00000011916, ENSBTAG00000009600	450	23	16666	8.05121	0.920466
INTERPRO	IPR003323:Ovarian tumour, otubain	3	0.520833	0.0376322	ENSBTAG00000047752, ENSBTAG00000006868, ENSBTAG00000003395	531	13	22088	9.5993	1
UP_SEQ_FEATURE	DOMAIN:OTU	3	0.520833	0.0379266	ENSBTAG00000047752, ENSBTAG00000006868, ENSBTAG00000003395	535	13	22160	9.55859	1
GOTERM_MF_DIRECT	GO:0004843~thiol-dependent ubiquitin-specific protease activity	5	0.868056	0.188251	ENSBTAG00000047752, ENSBTAG00000006868, ENSBTAG00000003395, ENSBTAG00000011916, ENSBTAG00000009600	444	93	18313	2.2175	1
UP_KW_MOLECULAR_FUNCTION	KW-0788~Thiol protease	4	0.694444	0.341373	ENSBTAG00000047752, ENSBTAG00000006868, ENSBTAG00000003395, ENSBTAG00000015874	225	95	10301	1.92767	1
UP_KW_BIOLOGICAL_PROCESS	KW-0833~Ubl conjugation pathway	10	1.73611	0.596148	ENSBTAG00000013753, ENSBTAG00000048761, ENSBTAG00000047752, ENSBTAG00000006868, ENSBTAG00000018523, ENSBTAG00000003395, ENSBTAG00000019867, ENSBTAG00000018569, ENSBTAG00000009600, ENSBTAG00000021573	172	349	6385	1.06367	1
Annotation Cluster 15	Enrichment Score: 1.1021496255775678
Category	Term	Count	%	PValue	Genes	List Total	Pop Hits	Pop Total	Fold Enrichment	Benjamini
UP_SEQ_FEATURE	ACT_SITE:4-aspartylphosphate intermediate	3	0.520833	0.0186507	ENSBTAG00000019529, ENSBTAG00000011626, ENSBTAG00000014059	535	9	22160	13.8069	0.872131
INTERPRO	IPR023214:HAD-like domain	6	1.04167	0.0376738	ENSBTAG00000019529, ENSBTAG00000011626, ENSBTAG00000016709, ENSBTAG00000011936, ENSBTAG00000014784, ENSBTAG00000014059	531	77	22088	3.24132	1
INTERPRO	IPR001757:Cation-transporting P-type ATPase	4	0.694444	0.0664775	ENSBTAG00000019529, ENSBTAG00000011626, ENSBTAG00000011936, ENSBTAG00000014059	531	39	22088	4.26636	1
INTERPRO	IPR018303:P-type ATPase, phosphorylation site	4	0.694444	0.0664775	ENSBTAG00000019529, ENSBTAG00000011626, ENSBTAG00000011936, ENSBTAG00000014059	531	39	22088	4.26636	1
INTERPRO	IPR023299:P-type ATPase, cytoplasmic domain N	4	0.694444	0.0664775	ENSBTAG00000019529, ENSBTAG00000011626, ENSBTAG00000011936, ENSBTAG00000014059	531	39	22088	4.26636	1
INTERPRO	IPR008250:P-type ATPase, A domain	4	0.694444	0.0664775	ENSBTAG00000019529, ENSBTAG00000011626, ENSBTAG00000011936, ENSBTAG00000014059	531	39	22088	4.26636	1
INTERPRO	IPR023298:P-type ATPase, transmembrane domain	4	0.694444	0.0706401	ENSBTAG00000019529, ENSBTAG00000011626, ENSBTAG00000011936, ENSBTAG00000014059	531	40	22088	4.1597	1
UP_KW_MOLECULAR_FUNCTION	KW-1278~Translocase	4	0.694444	0.200537	ENSBTAG00000019529, ENSBTAG00000011626, ENSBTAG00000011936, ENSBTAG00000014059	225	71	10301	2.57928	0.85934
GOTERM_MF_DIRECT	GO:0016887~ATPase activity	3	0.520833	0.619403	ENSBTAG00000019529, ENSBTAG00000011626, ENSBTAG00000014059	444	86	18313	1.4388	1
Annotation Cluster 16	Enrichment Score: 1.0715715041216325
Category	Term	Count	%	PValue	Genes	List Total	Pop Hits	Pop Total	Fold Enrichment	Benjamini
KEGG_PATHWAY	bta05412:Arrhythmogenic right ventricular cardiomyopathy	7	1.21528	0.012894	ENSBTAG00000027080, ENSBTAG00000022000, ENSBTAG00000022886, ENSBTAG00000044046, ENSBTAG00000016566, ENSBTAG00000009696, ENSBTAG00000045699	232	76	9038	3.58814	0.266806
KEGG_PATHWAY	bta05410:Hypertrophic cardiomyopathy	6	1.04167	0.0862435	ENSBTAG00000027080, ENSBTAG00000022000, ENSBTAG00000022886, ENSBTAG00000044046, ENSBTAG00000016566, ENSBTAG00000014387	232	92	9038	2.54067	0.633119
KEGG_PATHWAY	bta05414:Dilated cardiomyopathy	6	1.04167	0.109187	ENSBTAG00000027080, ENSBTAG00000022000, ENSBTAG00000019210, ENSBTAG00000022886, ENSBTAG00000044046, ENSBTAG00000016566	232	99	9038	2.36102	0.652698
KEGG_PATHWAY	bta04260:Cardiac muscle contraction	4	0.694444	0.426019	ENSBTAG00000027080, ENSBTAG00000022000, ENSBTAG00000017267, ENSBTAG00000022886	232	93	9038	1.67557	1
Annotation Cluster 17	Enrichment Score: 1.068737661013914
Category	Term	Count	%	PValue	Genes	List Total	Pop Hits	Pop Total	Fold Enrichment	Benjamini
UP_SEQ_FEATURE	DOMAIN:J	5	0.868056	0.0510235	ENSBTAG00000030749, ENSBTAG00000002966, ENSBTAG00000010932, ENSBTAG00000012065, ENSBTAG00000002286	535	58	22160	3.57074	1
INTERPRO	IPR001623:DnaJ domain	5	0.868056	0.0530557	ENSBTAG00000030749, ENSBTAG00000002966, ENSBTAG00000010932, ENSBTAG00000012065, ENSBTAG00000002286	531	59	22088	3.52517	1
SMART	SM00271:DnaJ	5	0.868056	0.0741264	ENSBTAG00000030749, ENSBTAG00000002966, ENSBTAG00000010932, ENSBTAG00000012065, ENSBTAG00000002286	293	56	10284	3.13384	1
UP_KW_MOLECULAR_FUNCTION	KW-0143~Chaperone	6	1.04167	0.26459	ENSBTAG00000030749, ENSBTAG00000021607, ENSBTAG00000010932, ENSBTAG00000010181, ENSBTAG00000012065, ENSBTAG00000002286	225	159	10301	1.72763	0.944964
Annotation Cluster 18	Enrichment Score: 1.0621904169912366
Category	Term	Count	%	PValue	Genes	List Total	Pop Hits	Pop Total	Fold Enrichment	Benjamini
UP_KW_MOLECULAR_FUNCTION	KW-1071~Ligand-gated ion channel	6	1.04167	0.00407144	ENSBTAG00000043948, ENSBTAG00000002313, ENSBTAG00000006691, ENSBTAG00000017837, ENSBTAG00000022886, ENSBTAG00000018585	225	49	10301	5.60599	0.065479
GOTERM_CC_DIRECT	GO:0045211~postsynaptic membrane	8	1.38889	0.0155507	ENSBTAG00000004171, ENSBTAG00000006691, ENSBTAG00000019012, ENSBTAG00000017837, ENSBTAG00000019732, ENSBTAG00000018585, ENSBTAG00000013300, ENSBTAG00000046413	511	105	20602	3.07177	0.498115
INTERPRO	IPR006028:Gamma-aminobutyric acid A receptor	4	0.694444	0.0170269	ENSBTAG00000006691, ENSBTAG00000017837, ENSBTAG00000019732, ENSBTAG00000018585	531	23	22088	7.23426	1
KEGG_PATHWAY	bta05032:Morphine addiction	7	1.21528	0.0301357	ENSBTAG00000019210, ENSBTAG00000006691, ENSBTAG00000017837, ENSBTAG00000001061, ENSBTAG00000016396, ENSBTAG00000018585, ENSBTAG00000000494	232	92	9038	2.96411	0.368477
GOTERM_MF_DIRECT	GO:0022851~GABA-gated chloride ion channel activity	3	0.520833	0.0381845	ENSBTAG00000006691, ENSBTAG00000017837, ENSBTAG00000018585	444	13	18313	9.51819	1
GOTERM_BP_DIRECT	GO:0007268~chemical synaptic transmission	9	1.5625	0.0441644	ENSBTAG00000022000, ENSBTAG00000006691, ENSBTAG00000013008, ENSBTAG00000017837, ENSBTAG00000024957, ENSBTAG00000019732, ENSBTAG00000018585, ENSBTAG00000013300, ENSBTAG00000013047	450	146	16666	2.28301	1
UP_KW_CELLULAR_COMPONENT	KW-0628~Postsynaptic cell membrane	6	1.04167	0.0449406	ENSBTAG00000006691, ENSBTAG00000017837, ENSBTAG00000019732, ENSBTAG00000008710, ENSBTAG00000040147, ENSBTAG00000018585	351	79	14236	3.08039	0.278632
UP_KW_MOLECULAR_FUNCTION	KW-0869~Chloride channel	4	0.694444	0.0663414	ENSBTAG00000006691, ENSBTAG00000017837, ENSBTAG00000019732, ENSBTAG00000018585	225	43	10301	4.25881	0.414634
GOTERM_CC_DIRECT	GO:0043005~neuron projection	11	1.90972	0.0683077	ENSBTAG00000034373, ENSBTAG00000006691, ENSBTAG00000007615, ENSBTAG00000033726, ENSBTAG00000015527, ENSBTAG00000049473, ENSBTAG00000017837, ENSBTAG00000019732, ENSBTAG00000050904, ENSBTAG00000020003, ENSBTAG00000018585	511	235	20602	1.88718	0.850742
GOTERM_CC_DIRECT	GO:1902711~GABA-A receptor complex	3	0.520833	0.0720794	ENSBTAG00000006691, ENSBTAG00000017837, ENSBTAG00000018585	511	18	20602	6.7195	0.868271
GOTERM_MF_DIRECT	GO:0004890~GABA-A receptor activity	3	0.520833	0.0761698	ENSBTAG00000006691, ENSBTAG00000017837, ENSBTAG00000018585	444	19	18313	6.51245	1
KEGG_PATHWAY	bta04727:GABAergic synapse	6	1.04167	0.0831942	ENSBTAG00000004171, ENSBTAG00000019210, ENSBTAG00000006691, ENSBTAG00000017837, ENSBTAG00000001061, ENSBTAG00000018585	232	91	9038	2.56859	0.633119
GOTERM_BP_DIRECT	GO:1902476~chloride transmembrane transport	5	0.868056	0.0937931	ENSBTAG00000006691, ENSBTAG00000017837, ENSBTAG00000019732, ENSBTAG00000021855, ENSBTAG00000018585	450	64	16666	2.8934	1
INTERPRO	IPR018000:Neurotransmitter-gated ion-channel, conserved site	4	0.694444	0.0979271	ENSBTAG00000006691, ENSBTAG00000017837, ENSBTAG00000019732, ENSBTAG00000018585	531	46	22088	3.61713	1
INTERPRO	IPR006029:Neurotransmitter-gated ion-channel transmembrane domain	4	0.694444	0.0979271	ENSBTAG00000006691, ENSBTAG00000017837, ENSBTAG00000019732, ENSBTAG00000018585	531	46	22088	3.61713	1
GOTERM_MF_DIRECT	GO:0005230~extracellular ligand-gated ion channel activity	3	0.520833	0.0981966	ENSBTAG00000006691, ENSBTAG00000019732, ENSBTAG00000018585	444	22	18313	5.62439	1
GOTERM_CC_DIRECT	GO:0034707~chloride channel complex	4	0.694444	0.0999225	ENSBTAG00000006691, ENSBTAG00000017837, ENSBTAG00000019732, ENSBTAG00000018585	511	45	20602	3.58374	1
INTERPRO	IPR006202:Neurotransmitter-gated ion-channel ligand-binding	4	0.694444	0.102835	ENSBTAG00000006691, ENSBTAG00000017837, ENSBTAG00000019732, ENSBTAG00000018585	531	47	22088	3.54017	1
GOTERM_MF_DIRECT	GO:0005254~chloride channel activity	4	0.694444	0.104684	ENSBTAG00000006691, ENSBTAG00000019732, ENSBTAG00000021855, ENSBTAG00000018585	444	47	18313	3.51025	1
INTERPRO	IPR006201:Neurotransmitter-gated ion-channel	4	0.694444	0.112936	ENSBTAG00000006691, ENSBTAG00000017837, ENSBTAG00000019732, ENSBTAG00000018585	531	49	22088	3.39567	1
GOTERM_BP_DIRECT	GO:0007214~gamma-aminobutyric acid signaling pathway	3	0.520833	0.12654	ENSBTAG00000006691, ENSBTAG00000017837, ENSBTAG00000018585	450	23	16666	4.83072	1
GOTERM_BP_DIRECT	GO:0050877~neurological system process	4	0.694444	0.145106	ENSBTAG00000006691, ENSBTAG00000017837, ENSBTAG00000019732, ENSBTAG00000018585	450	49	16666	3.02331	1
GOTERM_BP_DIRECT	GO:0034220~ion transmembrane transport	4	0.694444	0.198295	ENSBTAG00000006691, ENSBTAG00000017837, ENSBTAG00000019732, ENSBTAG00000018585	450	57	16666	2.59899	1
UP_SEQ_FEATURE	DOMAIN:Neur_chan_memb	3	0.520833	0.232835	ENSBTAG00000006691, ENSBTAG00000019732, ENSBTAG00000018585	535	38	22160	3.27004	1
UP_SEQ_FEATURE	DOMAIN:Neur_chan_LBD	3	0.520833	0.241791	ENSBTAG00000006691, ENSBTAG00000019732, ENSBTAG00000018585	535	39	22160	3.1862	1
KEGG_PATHWAY	bta05033:Nicotine addiction	3	0.520833	0.272546	ENSBTAG00000006691, ENSBTAG00000017837, ENSBTAG00000018585	232	40	9038	2.92177	1
GOTERM_MF_DIRECT	GO:0030594~neurotransmitter receptor activity	4	0.694444	0.345359	ENSBTAG00000006691, ENSBTAG00000017837, ENSBTAG00000019732, ENSBTAG00000018585	444	86	18313	1.9184	1
UP_KW_LIGAND	KW-0868~Chloride	4	0.694444	0.347108	ENSBTAG00000006691, ENSBTAG00000017837, ENSBTAG00000019732, ENSBTAG00000018585	161	68	5215	1.90537	1
GOTERM_BP_DIRECT	GO:0006821~chloride transport	3	0.520833	0.429286	ENSBTAG00000006691, ENSBTAG00000019732, ENSBTAG00000018585	450	54	16666	2.05753	1
Annotation Cluster 19	Enrichment Score: 1.0446104951036235
Category	Term	Count	%	PValue	Genes	List Total	Pop Hits	Pop Total	Fold Enrichment	Benjamini
INTERPRO	IPR002870:Peptidase M12B, propeptide	5	0.868056	0.0381144	ENSBTAG00000005481, ENSBTAG00000004830, ENSBTAG00000019823, ENSBTAG00000017455, ENSBTAG00000023146	531	53	22088	3.92424	1
INTERPRO	IPR001590:Peptidase M12B, ADAM/reprolysin	5	0.868056	0.0452391	ENSBTAG00000005481, ENSBTAG00000004830, ENSBTAG00000019823, ENSBTAG00000017455, ENSBTAG00000023146	531	56	22088	3.71402	1
UP_SEQ_FEATURE	DOMAIN:Peptidase M12B	5	0.868056	0.0458297	ENSBTAG00000005481, ENSBTAG00000004830, ENSBTAG00000019823, ENSBTAG00000017455, ENSBTAG00000023146	535	56	22160	3.69826	1
INTERPRO	IPR001762:Blood coagulation inhibitor, Disintegrin	4	0.694444	0.0546996	ENSBTAG00000005481, ENSBTAG00000004830, ENSBTAG00000017455, ENSBTAG00000023146	531	36	22088	4.62189	1
UP_SEQ_FEATURE	DOMAIN:Disintegrin	4	0.694444	0.0671547	ENSBTAG00000005481, ENSBTAG00000004830, ENSBTAG00000017455, ENSBTAG00000023146	535	39	22160	4.24826	1
INTERPRO	IPR006586:ADAM, cysteine-rich	4	0.694444	0.074917	ENSBTAG00000004830, ENSBTAG00000019823, ENSBTAG00000017455, ENSBTAG00000023146	531	41	22088	4.05824	1
SMART	SM00050:DISIN	4	0.694444	0.0814169	ENSBTAG00000005481, ENSBTAG00000004830, ENSBTAG00000017455, ENSBTAG00000023146	293	36	10284	3.89989	1
INTERPRO	IPR024079:Metallopeptidase, catalytic domain	6	1.04167	0.0841259	ENSBTAG00000005481, ENSBTAG00000016903, ENSBTAG00000004830, ENSBTAG00000019823, ENSBTAG00000017455, ENSBTAG00000023146	531	97	22088	2.57301	1
GOTERM_MF_DIRECT	GO:0004222~metalloendopeptidase activity	7	1.21528	0.0907183	ENSBTAG00000005481, ENSBTAG00000016903, ENSBTAG00000004830, ENSBTAG00000019823, ENSBTAG00000044178, ENSBTAG00000017455, ENSBTAG00000023146	444	128	18313	2.25561	1
SMART	SM00608:ACR	4	0.694444	0.109883	ENSBTAG00000004830, ENSBTAG00000019823, ENSBTAG00000017455, ENSBTAG00000023146	293	41	10284	3.42429	1
INTERPRO	IPR018358:Disintegrin, conserved site	3	0.520833	0.144606	ENSBTAG00000004830, ENSBTAG00000017455, ENSBTAG00000023146	531	28	22088	4.45682	1
UP_KW_DOMAIN	KW-0245~EGF-like domain	6	1.04167	0.324912	ENSBTAG00000032183, ENSBTAG00000004830, ENSBTAG00000017709, ENSBTAG00000017455, ENSBTAG00000014530, ENSBTAG00000023146	357	141	13324	1.58818	0.747298
UP_KW_MOLECULAR_FUNCTION	KW-0482~Metalloprotease	4	0.694444	0.377096	ENSBTAG00000005481, ENSBTAG00000013976, ENSBTAG00000016903, ENSBTAG00000019823	225	101	10301	1.81316	1
Annotation Cluster 20	Enrichment Score: 1.0127726518948221
Category	Term	Count	%	PValue	Genes	List Total	Pop Hits	Pop Total	Fold Enrichment	Benjamini
UP_SEQ_FEATURE	REPEAT:ANK	10	1.73611	0.0488892	ENSBTAG00000022917, ENSBTAG00000035705, ENSBTAG00000027064, ENSBTAG00000010976, ENSBTAG00000000738, ENSBTAG00000009405, ENSBTAG00000014609, ENSBTAG00000022801, ENSBTAG00000007633, ENSBTAG00000044117	535	196	22160	2.11329	1
INTERPRO	IPR002110:Ankyrin repeat	10	1.73611	0.0936382	ENSBTAG00000022917, ENSBTAG00000035705, ENSBTAG00000027064, ENSBTAG00000010976, ENSBTAG00000000738, ENSBTAG00000009405, ENSBTAG00000014609, ENSBTAG00000022801, ENSBTAG00000007633, ENSBTAG00000044117	531	225	22088	1.84875	1
UP_KW_DOMAIN	KW-0040~ANK repeat	10	1.73611	0.0970893	ENSBTAG00000022917, ENSBTAG00000035705, ENSBTAG00000010976, ENSBTAG00000000738, ENSBTAG00000009405, ENSBTAG00000014609, ENSBTAG00000022801, ENSBTAG00000007633, ENSBTAG00000003395, ENSBTAG00000044117	357	204	13324	1.82952	0.372175
INTERPRO	IPR020683:Ankyrin repeat-containing domain	9	1.5625	0.121497	ENSBTAG00000022917, ENSBTAG00000035705, ENSBTAG00000027064, ENSBTAG00000010976, ENSBTAG00000000738, ENSBTAG00000014609, ENSBTAG00000022801, ENSBTAG00000007633, ENSBTAG00000044117	531	205	22088	1.82621	1
SMART	SM00248:ANK	10	1.73611	0.159858	ENSBTAG00000022917, ENSBTAG00000035705, ENSBTAG00000027064, ENSBTAG00000010976, ENSBTAG00000000738, ENSBTAG00000009405, ENSBTAG00000014609, ENSBTAG00000022801, ENSBTAG00000007633, ENSBTAG00000044117	293	216	10284	1.62495	1
Annotation Cluster 21	Enrichment Score: 0.9890631388642773
Category	Term	Count	%	PValue	Genes	List Total	Pop Hits	Pop Total	Fold Enrichment	Benjamini
INTERPRO	IPR023415:Low-density lipoprotein (LDL) receptor class A, conserved site	4	0.694444	0.0706401	ENSBTAG00000024632, ENSBTAG00000014370, ENSBTAG00000009139, ENSBTAG00000002199	531	40	22088	4.1597	1
INTERPRO	IPR002172:Low-density lipoprotein (LDL) receptor class A repeat	4	0.694444	0.107839	ENSBTAG00000024632, ENSBTAG00000014370, ENSBTAG00000009139, ENSBTAG00000002199	531	48	22088	3.46642	1
SMART	SM00192:LDLa	4	0.694444	0.141574	ENSBTAG00000024632, ENSBTAG00000014370, ENSBTAG00000009139, ENSBTAG00000002199	293	46	10284	3.05208	1
Annotation Cluster 22	Enrichment Score: 0.9832911678973767
Category	Term	Count	%	PValue	Genes	List Total	Pop Hits	Pop Total	Fold Enrichment	Benjamini
INTERPRO	IPR016201:Plexin-like fold	4	0.694444	0.074917	ENSBTAG00000009475, ENSBTAG00000003848, ENSBTAG00000017709, ENSBTAG00000005021	531	41	22088	4.05824	1
SMART	SM00423:PSI	4	0.694444	0.109883	ENSBTAG00000009475, ENSBTAG00000003848, ENSBTAG00000017709, ENSBTAG00000005021	293	41	10284	3.42429	1
INTERPRO	IPR002165:Plexin	3	0.520833	0.136338	ENSBTAG00000009475, ENSBTAG00000003848, ENSBTAG00000017709	531	27	22088	4.62189	1
Annotation Cluster 23	Enrichment Score: 0.972519563578834
Category	Term	Count	%	PValue	Genes	List Total	Pop Hits	Pop Total	Fold Enrichment	Benjamini
UP_KW_DOMAIN	KW-0880~Kelch repeat	6	1.04167	0.029617	ENSBTAG00000003848, ENSBTAG00000005301, ENSBTAG00000008647, ENSBTAG00000017709, ENSBTAG00000006044, ENSBTAG00000020003	357	65	13324	3.44512	0.136238
INTERPRO	IPR015915:Kelch-type beta propeller	6	1.04167	0.0309178	ENSBTAG00000003848, ENSBTAG00000005301, ENSBTAG00000008647, ENSBTAG00000017709, ENSBTAG00000006044, ENSBTAG00000020003	531	73	22088	3.41893	1
INTERPRO	IPR006652:Kelch repeat type 1	5	0.868056	0.0586483	ENSBTAG00000003848, ENSBTAG00000005301, ENSBTAG00000008647, ENSBTAG00000006044, ENSBTAG00000020003	531	61	22088	3.40959	1
INTERPRO	IPR000210:BTB/POZ-like	9	1.5625	0.0674822	ENSBTAG00000008870, ENSBTAG00000019012, ENSBTAG00000027064, ENSBTAG00000020713, ENSBTAG00000005301, ENSBTAG00000040496, ENSBTAG00000008647, ENSBTAG00000006044, ENSBTAG00000020003	531	179	22088	2.09147	1
INTERPRO	IPR011333:BTB/POZ fold	9	1.5625	0.103083	ENSBTAG00000008870, ENSBTAG00000019012, ENSBTAG00000027064, ENSBTAG00000020713, ENSBTAG00000005301, ENSBTAG00000040496, ENSBTAG00000008647, ENSBTAG00000006044, ENSBTAG00000020003	531	197	22088	1.90037	1
SMART	SM00225:BTB	9	1.5625	0.125287	ENSBTAG00000008870, ENSBTAG00000019012, ENSBTAG00000027064, ENSBTAG00000020713, ENSBTAG00000005301, ENSBTAG00000040496, ENSBTAG00000008647, ENSBTAG00000006044, ENSBTAG00000020003	293	175	10284	1.80509	1
UP_SEQ_FEATURE	DOMAIN:BTB	8	1.38889	0.145417	ENSBTAG00000008870, ENSBTAG00000019012, ENSBTAG00000027064, ENSBTAG00000020713, ENSBTAG00000005301, ENSBTAG00000008647, ENSBTAG00000006044, ENSBTAG00000020003	535	180	22160	1.84091	1
INTERPRO	IPR011705:BTB/Kelch-associated	4	0.694444	0.180262	ENSBTAG00000005301, ENSBTAG00000008647, ENSBTAG00000006044, ENSBTAG00000020003	531	61	22088	2.72767	1
SMART	SM00612:Kelch	4	0.694444	0.204807	ENSBTAG00000005301, ENSBTAG00000008647, ENSBTAG00000006044, ENSBTAG00000020003	293	55	10284	2.55265	1
SMART	SM00875:SM00875	4	0.694444	0.24232	ENSBTAG00000005301, ENSBTAG00000008647, ENSBTAG00000006044, ENSBTAG00000020003	293	60	10284	2.33993	1
INTERPRO	IPR003131:Potassium channel tetramerisation-type BTB domain	3	0.520833	0.329417	ENSBTAG00000008870, ENSBTAG00000019012, ENSBTAG00000040496	531	49	22088	2.54675	1
Annotation Cluster 24	Enrichment Score: 0.9704563208516094
Category	Term	Count	%	PValue	Genes	List Total	Pop Hits	Pop Total	Fold Enrichment	Benjamini
KEGG_PATHWAY	bta00512:Mucin type O-glycan biosynthesis	5	0.868056	0.0116963	ENSBTAG00000012626, ENSBTAG00000013957, ENSBTAG00000002914, ENSBTAG00000035007, ENSBTAG00000005562	232	35	9038	5.56527	0.266806
INTERPRO	IPR001173:Glycosyl transferase, family 2	4	0.694444	0.0237123	ENSBTAG00000013957, ENSBTAG00000002914, ENSBTAG00000035007, ENSBTAG00000005562	531	26	22088	6.39954	1
UP_SEQ_FEATURE	DOMAIN:RICIN	3	0.520833	0.0620979	ENSBTAG00000013957, ENSBTAG00000002914, ENSBTAG00000005562	535	17	22160	7.30951	1
GOTERM_MF_DIRECT	GO:0004653~polypeptide N-acetylgalactosaminyltransferase activity	3	0.520833	0.069227	ENSBTAG00000013957, ENSBTAG00000002914, ENSBTAG00000005562	444	18	18313	6.87425	1
KEGG_PATHWAY	bta00514:Other types of O-glycan biosynthesis	4	0.694444	0.107096	ENSBTAG00000013957, ENSBTAG00000002914, ENSBTAG00000035007, ENSBTAG00000005562	232	45	9038	3.46284	0.652698
INTERPRO	IPR000772:Ricin B lectin domain	3	0.520833	0.204804	ENSBTAG00000013957, ENSBTAG00000002914, ENSBTAG00000005562	531	35	22088	3.56546	1
SMART	SM00458:RICIN	3	0.520833	0.209033	ENSBTAG00000013957, ENSBTAG00000002914, ENSBTAG00000005562	293	30	10284	3.5099	1
GOTERM_MF_DIRECT	GO:0030246~carbohydrate binding	6	1.04167	0.220215	ENSBTAG00000013957, ENSBTAG00000046152, ENSBTAG00000023635, ENSBTAG00000006975, ENSBTAG00000002914, ENSBTAG00000005562	444	133	18313	1.8607	1
UP_KW_LIGAND	KW-0464~Manganese	7	1.21528	0.233312	ENSBTAG00000019210, ENSBTAG00000012626, ENSBTAG00000013957, ENSBTAG00000005989, ENSBTAG00000002914, ENSBTAG00000005562, ENSBTAG00000006420	161	135	5215	1.67955	1
UP_KW_LIGAND	KW-0430~Lectin	4	0.694444	0.702999	ENSBTAG00000013957, ENSBTAG00000023635, ENSBTAG00000002914, ENSBTAG00000005562	161	117	5215	1.1074	1
Annotation Cluster 25	Enrichment Score: 0.9510405770843928
Category	Term	Count	%	PValue	Genes	List Total	Pop Hits	Pop Total	Fold Enrichment	Benjamini
UP_SEQ_FEATURE	DOMAIN:EGF-like	12	2.08333	0.0161574	ENSBTAG00000024632, ENSBTAG00000017746, ENSBTAG00000003848, ENSBTAG00000032183, ENSBTAG00000000329, ENSBTAG00000004830, ENSBTAG00000017709, ENSBTAG00000015235, ENSBTAG00000050101, ENSBTAG00000017455, ENSBTAG00000014530, ENSBTAG00000023146	535	216	22160	2.30114	0.870348
INTERPRO	IPR009030:Insulin-like growth factor binding protein, N-terminal	9	1.5625	0.0169921	ENSBTAG00000024632, ENSBTAG00000017746, ENSBTAG00000001136, ENSBTAG00000032183, ENSBTAG00000012647, ENSBTAG00000021527, ENSBTAG00000015235, ENSBTAG00000019368, ENSBTAG00000004023	531	136	22088	2.75274	1
INTERPRO	IPR000742:Epidermal growth factor-like domain	13	2.25694	0.0207859	ENSBTAG00000017746, ENSBTAG00000032183, ENSBTAG00000004830, ENSBTAG00000017709, ENSBTAG00000023146, ENSBTAG00000024632, ENSBTAG00000008817, ENSBTAG00000003848, ENSBTAG00000000329, ENSBTAG00000015235, ENSBTAG00000050101, ENSBTAG00000017455, ENSBTAG00000014530	531	255	22088	2.12063	1
SMART	SM00181:EGF	10	1.73611	0.0852217	ENSBTAG00000024632, ENSBTAG00000008817, ENSBTAG00000017746, ENSBTAG00000003848, ENSBTAG00000032183, ENSBTAG00000000329, ENSBTAG00000017709, ENSBTAG00000015235, ENSBTAG00000050101, ENSBTAG00000014530	293	187	10284	1.87695	1
INTERPRO	IPR000152:EGF-type aspartate/asparagine hydroxylation site	5	0.868056	0.239858	ENSBTAG00000024632, ENSBTAG00000017746, ENSBTAG00000032183, ENSBTAG00000015235, ENSBTAG00000050101	531	104	22088	1.99986	1
INTERPRO	IPR018097:EGF-like calcium-binding, conserved site	4	0.694444	0.463086	ENSBTAG00000024632, ENSBTAG00000017746, ENSBTAG00000032183, ENSBTAG00000015235	531	105	22088	1.58465	1
INTERPRO	IPR001881:EGF-like calcium-binding	4	0.694444	0.62206	ENSBTAG00000024632, ENSBTAG00000017746, ENSBTAG00000032183, ENSBTAG00000015235	531	133	22088	1.25104	1
SMART	SM00179:EGF_CA	4	0.694444	0.733309	ENSBTAG00000024632, ENSBTAG00000017746, ENSBTAG00000032183, ENSBTAG00000015235	293	133	10284	1.05561	1
Annotation Cluster 26	Enrichment Score: 0.9499339299715439
Category	Term	Count	%	PValue	Genes	List Total	Pop Hits	Pop Total	Fold Enrichment	Benjamini
UP_SEQ_FEATURE	DOMAIN:Phorbol-ester/DAG-type	5	0.868056	0.068443	ENSBTAG00000025522, ENSBTAG00000008028, ENSBTAG00000001061, ENSBTAG00000005633, ENSBTAG00000031575	535	64	22160	3.23598	1
INTERPRO	IPR002219:Protein kinase C-like, phorbol ester/diacylglycerol binding	5	0.868056	0.0772184	ENSBTAG00000025522, ENSBTAG00000008028, ENSBTAG00000001061, ENSBTAG00000005633, ENSBTAG00000031575	531	67	22088	3.10425	1
SMART	SM00109:C1	5	0.868056	0.117499	ENSBTAG00000025522, ENSBTAG00000008028, ENSBTAG00000001061, ENSBTAG00000005633, ENSBTAG00000031575	293	66	10284	2.65901	1
GOTERM_BP_DIRECT	GO:0035556~intracellular signal transduction	13	2.25694	0.255377	ENSBTAG00000021900, ENSBTAG00000005410, ENSBTAG00000008028, ENSBTAG00000001061, ENSBTAG00000005633, ENSBTAG00000008338, ENSBTAG00000021358, ENSBTAG00000025522, ENSBTAG00000019210, ENSBTAG00000035705, ENSBTAG00000000738, ENSBTAG00000014026, ENSBTAG00000031575	450	357	16666	1.34863	1
Annotation Cluster 27	Enrichment Score: 0.8892796708707861
Category	Term	Count	%	PValue	Genes	List Total	Pop Hits	Pop Total	Fold Enrichment	Benjamini
GOTERM_MF_DIRECT	GO:0005049~nuclear export signal receptor activity	3	0.520833	0.023105	ENSBTAG00000024801, ENSBTAG00000021896, ENSBTAG00000018970	444	10	18313	12.3736	1
GOTERM_BP_DIRECT	GO:0006611~protein export from nucleus	3	0.520833	0.163953	ENSBTAG00000024801, ENSBTAG00000021896, ENSBTAG00000018970	450	27	16666	4.11506	1
KEGG_PATHWAY	bta03013:Nucleocytoplasmic transport	4	0.694444	0.5672	ENSBTAG00000024801, ENSBTAG00000021896, ENSBTAG00000000022, ENSBTAG00000018970	232	115	9038	1.35502	1
Annotation Cluster 28	Enrichment Score: 0.8865806609613209
Category	Term	Count	%	PValue	Genes	List Total	Pop Hits	Pop Total	Fold Enrichment	Benjamini
UP_SEQ_FEATURE	REGION:G1 motif	4	0.694444	0.0215874	ENSBTAG00000022461, ENSBTAG00000021372, ENSBTAG00000009327, ENSBTAG00000008641	535	25	22160	6.62729	0.872131
UP_SEQ_FEATURE	REGION:G3 motif	4	0.694444	0.0215874	ENSBTAG00000022461, ENSBTAG00000021372, ENSBTAG00000009327, ENSBTAG00000008641	535	25	22160	6.62729	0.872131
UP_SEQ_FEATURE	REGION:G4 motif	4	0.694444	0.0215874	ENSBTAG00000022461, ENSBTAG00000021372, ENSBTAG00000009327, ENSBTAG00000008641	535	25	22160	6.62729	0.872131
PIR_SUPERFAMILY	PIRSF006698:septin	3	0.520833	0.0358021	ENSBTAG00000022461, ENSBTAG00000021372, ENSBTAG00000009327	45	12	1722	9.56667	1
INTERPRO	IPR016491:Septin	3	0.520833	0.0376322	ENSBTAG00000022461, ENSBTAG00000021372, ENSBTAG00000009327	531	13	22088	9.5993	1
UP_SEQ_FEATURE	DOMAIN:Septin-type G	3	0.520833	0.0379266	ENSBTAG00000022461, ENSBTAG00000021372, ENSBTAG00000009327	535	13	22160	9.55859	1
GOTERM_CC_DIRECT	GO:0031105~septin complex	3	0.520833	0.0398311	ENSBTAG00000022461, ENSBTAG00000021372, ENSBTAG00000009327	511	13	20602	9.30393	0.629637
GOTERM_CC_DIRECT	GO:0005940~septin ring	3	0.520833	0.0398311	ENSBTAG00000022461, ENSBTAG00000021372, ENSBTAG00000009327	511	13	20602	9.30393	0.629637
GOTERM_CC_DIRECT	GO:0032153~cell division site	3	0.520833	0.0398311	ENSBTAG00000022461, ENSBTAG00000021372, ENSBTAG00000009327	511	13	20602	9.30393	0.629637
GOTERM_BP_DIRECT	GO:0034613~cellular protein localization	5	0.868056	0.0425284	ENSBTAG00000003941, ENSBTAG00000022461, ENSBTAG00000021372, ENSBTAG00000009327, ENSBTAG00000046413	450	49	16666	3.77914	1
GOTERM_BP_DIRECT	GO:0061640~cytoskeleton-dependent cytokinesis	3	0.520833	0.0603386	ENSBTAG00000022461, ENSBTAG00000021372, ENSBTAG00000009327	450	15	16666	7.40711	1
GOTERM_MF_DIRECT	GO:0060090~binding, bridging	4	0.694444	0.325439	ENSBTAG00000030749, ENSBTAG00000022461, ENSBTAG00000021372, ENSBTAG00000009327	444	83	18313	1.98773	1
UP_KW_BIOLOGICAL_PROCESS	KW-0132~Cell division	7	1.21528	0.395084	ENSBTAG00000011597, ENSBTAG00000022461, ENSBTAG00000021372, ENSBTAG00000021601, ENSBTAG00000006743, ENSBTAG00000009327, ENSBTAG00000003908	172	189	6385	1.37489	1
GOTERM_CC_DIRECT	GO:0015630~microtubule cytoskeleton	4	0.694444	0.405712	ENSBTAG00000022461, ENSBTAG00000021372, ENSBTAG00000003051, ENSBTAG00000009327	511	93	20602	1.73407	1
GOTERM_MF_DIRECT	GO:0003924~GTPase activity	9	1.5625	0.537396	ENSBTAG00000022461, ENSBTAG00000021372, ENSBTAG00000000985, ENSBTAG00000016260, ENSBTAG00000009789, ENSBTAG00000009327, ENSBTAG00000021751, ENSBTAG00000008641, ENSBTAG00000009784	444	326	18313	1.13868	1
INTERPRO	IPR005225:Small GTP-binding protein domain	5	0.868056	0.594378	ENSBTAG00000000985, ENSBTAG00000016260, ENSBTAG00000050904, ENSBTAG00000021751, ENSBTAG00000009784	531	172	22088	1.20921	1
UP_KW_BIOLOGICAL_PROCESS	KW-0131~Cell cycle	9	1.5625	0.620611	ENSBTAG00000011597, ENSBTAG00000022461, ENSBTAG00000021372, ENSBTAG00000021601, ENSBTAG00000020620, ENSBTAG00000006743, ENSBTAG00000009327, ENSBTAG00000007114, ENSBTAG00000003908	172	317	6385	1.05394	1
GOTERM_MF_DIRECT	GO:0005525~GTP binding	10	1.73611	0.622347	ENSBTAG00000022461, ENSBTAG00000021372, ENSBTAG00000000985, ENSBTAG00000016260, ENSBTAG00000000738, ENSBTAG00000050904, ENSBTAG00000009327, ENSBTAG00000021751, ENSBTAG00000008641, ENSBTAG00000009784	444	396	18313	1.04155	1
INTERPRO	IPR001806:Small GTPase superfamily	4	0.694444	0.697217	ENSBTAG00000000985, ENSBTAG00000050904, ENSBTAG00000021751, ENSBTAG00000009784	531	149	22088	1.1167	1
UP_KW_LIGAND	KW-0342~GTP-binding	8	1.38889	0.730945	ENSBTAG00000022461, ENSBTAG00000021372, ENSBTAG00000016260, ENSBTAG00000000738, ENSBTAG00000050904, ENSBTAG00000009327, ENSBTAG00000008641, ENSBTAG00000009784	161	270	5215	0.959742	1
GOTERM_BP_DIRECT	GO:0051301~cell division	4	0.694444	0.881082	ENSBTAG00000011597, ENSBTAG00000021601, ENSBTAG00000006743, ENSBTAG00000003908	450	186	16666	0.796464	1
Annotation Cluster 29	Enrichment Score: 0.8835367263336605
Category	Term	Count	%	PValue	Genes	List Total	Pop Hits	Pop Total	Fold Enrichment	Benjamini
INTERPRO	IPR013098:Immunoglobulin I-set	12	2.08333	0.000813933	ENSBTAG00000014897, ENSBTAG00000020769, ENSBTAG00000007615, ENSBTAG00000001728, ENSBTAG00000004653, ENSBTAG00000020466, ENSBTAG00000006732, ENSBTAG00000015235, ENSBTAG00000019585, ENSBTAG00000017105, ENSBTAG00000033225, ENSBTAG00000019368	531	146	22088	3.41893	0.384583
UP_SEQ_FEATURE	DOMAIN:Fibronectin type-III	10	1.73611	0.0415338	ENSBTAG00000001335, ENSBTAG00000018381, ENSBTAG00000022917, ENSBTAG00000007615, ENSBTAG00000021527, ENSBTAG00000020466, ENSBTAG00000006732, ENSBTAG00000019585, ENSBTAG00000006188, ENSBTAG00000033225	535	190	22160	2.18003	1
INTERPRO	IPR003961:Fibronectin, type III	10	1.73611	0.052187	ENSBTAG00000001335, ENSBTAG00000018381, ENSBTAG00000022917, ENSBTAG00000007615, ENSBTAG00000021527, ENSBTAG00000020466, ENSBTAG00000006732, ENSBTAG00000019585, ENSBTAG00000006188, ENSBTAG00000033225	531	199	22088	2.0903	1
INTERPRO	IPR003598:Immunoglobulin subtype 2	11	1.90972	0.0885903	ENSBTAG00000020769, ENSBTAG00000007615, ENSBTAG00000001728, ENSBTAG00000020466, ENSBTAG00000055278, ENSBTAG00000006732, ENSBTAG00000020046, ENSBTAG00000015235, ENSBTAG00000019585, ENSBTAG00000017105, ENSBTAG00000033225	531	255	22088	1.79438	1
SMART	SM00060:FN3	8	1.38889	0.121876	ENSBTAG00000022917, ENSBTAG00000007615, ENSBTAG00000021527, ENSBTAG00000020466, ENSBTAG00000006732, ENSBTAG00000019585, ENSBTAG00000006188, ENSBTAG00000033225	293	146	10284	1.92323	1
INTERPRO	IPR003599:Immunoglobulin subtype	19	3.29861	0.123557	ENSBTAG00000022807, ENSBTAG00000014897, ENSBTAG00000020769, ENSBTAG00000004653, ENSBTAG00000020466, ENSBTAG00000006732, ENSBTAG00000045795, ENSBTAG00000020046, ENSBTAG00000006288, ENSBTAG00000007615, ENSBTAG00000054818, ENSBTAG00000001728, ENSBTAG00000054741, ENSBTAG00000055278, ENSBTAG00000015235, ENSBTAG00000019585, ENSBTAG00000017105, ENSBTAG00000033225, ENSBTAG00000019368	531	555	22088	1.42404	1
SMART	SM00408:IGc2	11	1.90972	0.190703	ENSBTAG00000020769, ENSBTAG00000007615, ENSBTAG00000001728, ENSBTAG00000020466, ENSBTAG00000055278, ENSBTAG00000006732, ENSBTAG00000020046, ENSBTAG00000015235, ENSBTAG00000019585, ENSBTAG00000017105, ENSBTAG00000033225	293	255	10284	1.51407	1
UP_KW_DOMAIN	KW-0393~Immunoglobulin domain	7	1.21528	0.247834	ENSBTAG00000020769, ENSBTAG00000007615, ENSBTAG00000020466, ENSBTAG00000006732, ENSBTAG00000019585, ENSBTAG00000033225, ENSBTAG00000019368	357	158	13324	1.65351	0.633355
SMART	SM00409:IG	19	3.29861	0.313693	ENSBTAG00000022807, ENSBTAG00000014897, ENSBTAG00000020769, ENSBTAG00000004653, ENSBTAG00000020466, ENSBTAG00000006732, ENSBTAG00000045795, ENSBTAG00000020046, ENSBTAG00000006288, ENSBTAG00000007615, ENSBTAG00000054818, ENSBTAG00000001728, ENSBTAG00000054741, ENSBTAG00000055278, ENSBTAG00000015235, ENSBTAG00000019585, ENSBTAG00000017105, ENSBTAG00000033225, ENSBTAG00000019368	293	555	10284	1.20159	1
INTERPRO	IPR013783:Immunoglobulin-like fold	28	4.86111	0.336451	ENSBTAG00000037533, ENSBTAG00000022917, ENSBTAG00000014897, ENSBTAG00000021527, ENSBTAG00000004653, ENSBTAG00000006732, ENSBTAG00000045795, ENSBTAG00000054818, ENSBTAG00000001728, ENSBTAG00000019585, ENSBTAG00000017105, ENSBTAG00000019368, ENSBTAG00000009331, ENSBTAG00000022807, ENSBTAG00000020769, ENSBTAG00000020466, ENSBTAG00000020046, ENSBTAG00000006188, ENSBTAG00000006288, ENSBTAG00000001335,…	531	1023	22088	1.13853	1
UP_SEQ_FEATURE	DOMAIN:Ig-like	18	3.125	0.522593	ENSBTAG00000022807, ENSBTAG00000014897, ENSBTAG00000020769, ENSBTAG00000004653, ENSBTAG00000020466, ENSBTAG00000006732, ENSBTAG00000045795, ENSBTAG00000020046, ENSBTAG00000006288, ENSBTAG00000007615, ENSBTAG00000001728, ENSBTAG00000054741, ENSBTAG00000055278, ENSBTAG00000015235, ENSBTAG00000019585, ENSBTAG00000017105, ENSBTAG00000033225, ENSBTAG00000019368	535	700	22160	1.0651	1
INTERPRO	IPR007110:Immunoglobulin-like domain	18	3.125	0.55274	ENSBTAG00000022807, ENSBTAG00000014897, ENSBTAG00000020769, ENSBTAG00000004653, ENSBTAG00000020466, ENSBTAG00000006732, ENSBTAG00000045795, ENSBTAG00000020046, ENSBTAG00000006288, ENSBTAG00000007615, ENSBTAG00000001728, ENSBTAG00000054741, ENSBTAG00000055278, ENSBTAG00000015235, ENSBTAG00000019585, ENSBTAG00000017105, ENSBTAG00000033225, ENSBTAG00000019368	531	716	22088	1.04573	1
SMART	SM00406:IGv	4	0.694444	0.963094	ENSBTAG00000001728, ENSBTAG00000055278, ENSBTAG00000020046, ENSBTAG00000015235	293	232	10284	0.605155	1
Annotation Cluster 30	Enrichment Score: 0.8689812953478966
Category	Term	Count	%	PValue	Genes	List Total	Pop Hits	Pop Total	Fold Enrichment	Benjamini
UP_KW_MOLECULAR_FUNCTION	KW-0396~Initiation factor	4	0.694444	0.0860577	ENSBTAG00000019010, ENSBTAG00000005969, ENSBTAG00000006702, ENSBTAG00000016311	225	48	10301	3.81519	0.479377
GOTERM_MF_DIRECT	GO:0003743~translation initiation factor activity	4	0.694444	0.153514	ENSBTAG00000019010, ENSBTAG00000005969, ENSBTAG00000006702, ENSBTAG00000016311	444	56	18313	2.94611	1
UP_KW_BIOLOGICAL_PROCESS	KW-0648~Protein biosynthesis	6	1.04167	0.154318	ENSBTAG00000019010, ENSBTAG00000005969, ENSBTAG00000012962, ENSBTAG00000006702, ENSBTAG00000017557, ENSBTAG00000016311	172	106	6385	2.10125	1
GOTERM_BP_DIRECT	GO:0006413~translational initiation	3	0.520833	0.163953	ENSBTAG00000019010, ENSBTAG00000006702, ENSBTAG00000016311	450	27	16666	4.11506	1
Annotation Cluster 31	Enrichment Score: 0.8107495008229814
Category	Term	Count	%	PValue	Genes	List Total	Pop Hits	Pop Total	Fold Enrichment	Benjamini
UP_SEQ_FEATURE	REPEAT:ANK 1	4	0.694444	0.103825	ENSBTAG00000022917, ENSBTAG00000009405, ENSBTAG00000022801, ENSBTAG00000003395	535	47	22160	3.52515	1
UP_SEQ_FEATURE	REPEAT:ANK 2	4	0.694444	0.103825	ENSBTAG00000022917, ENSBTAG00000009405, ENSBTAG00000022801, ENSBTAG00000003395	535	47	22160	3.52515	1
UP_SEQ_FEATURE	REPEAT:ANK 4	3	0.520833	0.197287	ENSBTAG00000022917, ENSBTAG00000009405, ENSBTAG00000022801	535	34	22160	3.65476	1
UP_SEQ_FEATURE	REPEAT:ANK 3	3	0.520833	0.268722	ENSBTAG00000022917, ENSBTAG00000009405, ENSBTAG00000022801	535	42	22160	2.95861	1
Annotation Cluster 32	Enrichment Score: 0.7961867933989648
Category	Term	Count	%	PValue	Genes	List Total	Pop Hits	Pop Total	Fold Enrichment	Benjamini
KEGG_PATHWAY	bta04152:AMPK signaling pathway	7	1.21528	0.0978446	ENSBTAG00000001862, ENSBTAG00000000754, ENSBTAG00000000985, ENSBTAG00000021527, ENSBTAG00000002883, ENSBTAG00000018909, ENSBTAG00000014387	232	124	9038	2.19918	0.652698
KEGG_PATHWAY	bta04211:Longevity regulating pathway	5	0.868056	0.198098	ENSBTAG00000019210, ENSBTAG00000021527, ENSBTAG00000002883, ENSBTAG00000018909, ENSBTAG00000014387	232	90	9038	2.16427	0.903193
KEGG_PATHWAY	bta04213:Longevity regulating pathway - multiple species	4	0.694444	0.210874	ENSBTAG00000019210, ENSBTAG00000021527, ENSBTAG00000002883, ENSBTAG00000014387	232	62	9038	2.51335	0.937111
Annotation Cluster 33	Enrichment Score: 0.7577346944389359
Category	Term	Count	%	PValue	Genes	List Total	Pop Hits	Pop Total	Fold Enrichment	Benjamini
UP_SEQ_FEATURE	DOMAIN:PDZ	7	1.21528	0.151538	ENSBTAG00000015614, ENSBTAG00000027868, ENSBTAG00000033726, ENSBTAG00000021601, ENSBTAG00000010293, ENSBTAG00000054448, ENSBTAG00000044126	535	149	22160	1.94593	1
INTERPRO	IPR001478:PDZ domain	7	1.21528	0.152748	ENSBTAG00000015614, ENSBTAG00000027868, ENSBTAG00000033726, ENSBTAG00000021601, ENSBTAG00000010293, ENSBTAG00000054448, ENSBTAG00000044126	531	150	22088	1.94119	1
SMART	SM00228:PDZ	7	1.21528	0.230302	ENSBTAG00000015614, ENSBTAG00000027868, ENSBTAG00000033726, ENSBTAG00000021601, ENSBTAG00000010293, ENSBTAG00000054448, ENSBTAG00000044126	293	145	10284	1.69443	1
Annotation Cluster 34	Enrichment Score: 0.7479360371674979
Category	Term	Count	%	PValue	Genes	List Total	Pop Hits	Pop Total	Fold Enrichment	Benjamini
GOTERM_MF_DIRECT	GO:0005096~GTPase activator activity	11	1.90972	0.0227203	ENSBTAG00000011544, ENSBTAG00000000333, ENSBTAG00000016260, ENSBTAG00000005410, ENSBTAG00000007522, ENSBTAG00000003708, ENSBTAG00000008028, ENSBTAG00000020620, ENSBTAG00000009789, ENSBTAG00000008338, ENSBTAG00000002531	444	198	18313	2.29142	1
UP_KW_MOLECULAR_FUNCTION	KW-0343~GTPase activation	6	1.04167	0.035935	ENSBTAG00000011544, ENSBTAG00000000333, ENSBTAG00000005410, ENSBTAG00000008028, ENSBTAG00000020620, ENSBTAG00000002531	225	84	10301	3.27016	0.269512
INTERPRO	IPR008936:Rho GTPase activation protein	4	0.694444	0.35389	ENSBTAG00000011544, ENSBTAG00000000333, ENSBTAG00000008028, ENSBTAG00000002531	531	88	22088	1.89077	1
INTERPRO	IPR000198:Rho GTPase-activating protein domain	3	0.520833	0.456442	ENSBTAG00000000333, ENSBTAG00000008028, ENSBTAG00000002531	531	64	22088	1.94986	1
UP_SEQ_FEATURE	DOMAIN:Rho-GAP	3	0.520833	0.458642	ENSBTAG00000000333, ENSBTAG00000008028, ENSBTAG00000002531	535	64	22160	1.94159	1
SMART	SM00324:RhoGAP	3	0.520833	0.537929	ENSBTAG00000000333, ENSBTAG00000008028, ENSBTAG00000002531	293	63	10284	1.67138	1
Annotation Cluster 35	Enrichment Score: 0.7421973774389258
Category	Term	Count	%	PValue	Genes	List Total	Pop Hits	Pop Total	Fold Enrichment	Benjamini
UP_SEQ_FEATURE	TOPO_DOM:Extracellular	20	3.47222	0.108093	ENSBTAG00000005481, ENSBTAG00000006691, ENSBTAG00000017837, ENSBTAG00000021527, ENSBTAG00000009405, ENSBTAG00000008710, ENSBTAG00000040496, ENSBTAG00000023635, ENSBTAG00000023920, ENSBTAG00000040147, ENSBTAG00000049108, ENSBTAG00000004023, ENSBTAG00000001335, ENSBTAG00000002313, ENSBTAG00000047036, ENSBTAG00000050101, ENSBTAG00000014059, ENSBTAG00000037844, ENSBTAG00000018585, ENSBTAG00000013300	535	580	22160	1.4283	1
UP_SEQ_FEATURE	TOPO_DOM:Cytoplasmic	27	4.6875	0.20329	ENSBTAG00000005481, ENSBTAG00000006691, ENSBTAG00000019529, ENSBTAG00000021527, ENSBTAG00000011626, ENSBTAG00000009405, ENSBTAG00000008710, ENSBTAG00000007723, ENSBTAG00000023920, ENSBTAG00000040147, ENSBTAG00000004471, ENSBTAG00000000593, ENSBTAG00000002313, ENSBTAG00000047036, ENSBTAG00000003526, ENSBTAG00000014059, ENSBTAG00000013300, ENSBTAG00000017815, ENSBTAG00000017837, ENSBTAG00000040496,…	535	901	22160	1.24124	1
UP_SEQ_FEATURE	CARBOHYD:N-linked (GlcNAc...) asparagine	30	5.20833	0.270081	ENSBTAG00000037533, ENSBTAG00000005481, ENSBTAG00000006691, ENSBTAG00000032183, ENSBTAG00000021527, ENSBTAG00000008710, ENSBTAG00000023920, ENSBTAG00000004471, ENSBTAG00000005122, ENSBTAG00000000593, ENSBTAG00000022155, ENSBTAG00000003128, ENSBTAG00000047036, ENSBTAG00000005548, ENSBTAG00000034373, ENSBTAG00000020769, ENSBTAG00000016707, ENSBTAG00000010349, ENSBTAG00000009150, ENSBTAG00000017837,…	535	1063	22160	1.16897	1
Annotation Cluster 36	Enrichment Score: 0.7334959272040534
Category	Term	Count	%	PValue	Genes	List Total	Pop Hits	Pop Total	Fold Enrichment	Benjamini
INTERPRO	IPR001715:Calponin homology domain	5	0.868056	0.143152	ENSBTAG00000004732, ENSBTAG00000000700, ENSBTAG00000009696, ENSBTAG00000031575, ENSBTAG00000003908	531	84	22088	2.47601	1
UP_SEQ_FEATURE	DOMAIN:Calponin-homology (CH)	5	0.868056	0.144724	ENSBTAG00000004732, ENSBTAG00000000700, ENSBTAG00000009696, ENSBTAG00000031575, ENSBTAG00000003908	535	84	22160	2.46551	1
SMART	SM00033:CH	4	0.694444	0.304211	ENSBTAG00000004732, ENSBTAG00000000700, ENSBTAG00000009696, ENSBTAG00000031575	293	68	10284	2.06465	1
Annotation Cluster 37	Enrichment Score: 0.7090556952023038
Category	Term	Count	%	PValue	Genes	List Total	Pop Hits	Pop Total	Fold Enrichment	Benjamini
INTERPRO	IPR002017:Spectrin repeat	3	0.520833	0.12818	ENSBTAG00000004732, ENSBTAG00000003526, ENSBTAG00000009696	531	26	22088	4.79965	1
INTERPRO	IPR018159:Spectrin/alpha-actinin	3	0.520833	0.213633	ENSBTAG00000004732, ENSBTAG00000003526, ENSBTAG00000009696	531	36	22088	3.46642	1
SMART	SM00150:SPEC	3	0.520833	0.272485	ENSBTAG00000004732, ENSBTAG00000003526, ENSBTAG00000009696	293	36	10284	2.92491	1
Annotation Cluster 38	Enrichment Score: 0.7032413003209119
Category	Term	Count	%	PValue	Genes	List Total	Pop Hits	Pop Total	Fold Enrichment	Benjamini
KEGG_PATHWAY	bta04650:Natural killer cell mediated cytotoxicity	8	1.38889	0.107453	ENSBTAG00000022807, ENSBTAG00000054818, ENSBTAG00000054741, ENSBTAG00000001061, ENSBTAG00000045795, ENSBTAG00000016005, ENSBTAG00000015874, ENSBTAG00000031575	232	157	9038	1.98506	0.652698
UP_SEQ_FEATURE	DOMAIN:IG	3	0.520833	0.145597	ENSBTAG00000022807, ENSBTAG00000054818, ENSBTAG00000045795	535	28	22160	4.43792	1
INTERPRO	IPR013151:Immunoglobulin	4	0.694444	0.198523	ENSBTAG00000022807, ENSBTAG00000054818, ENSBTAG00000054741, ENSBTAG00000045795	531	64	22088	2.59981	1
KEGG_PATHWAY	bta05332:Graft-versus-host disease	4	0.694444	0.237893	ENSBTAG00000022807, ENSBTAG00000054818, ENSBTAG00000010349, ENSBTAG00000054741	232	66	9038	2.36102	0.984009
KEGG_PATHWAY	bta04612:Antigen processing and presentation	4	0.694444	0.412318	ENSBTAG00000022807, ENSBTAG00000054818, ENSBTAG00000054741, ENSBTAG00000045795	232	91	9038	1.71239	1
Annotation Cluster 39	Enrichment Score: 0.6710788493338476
Category	Term	Count	%	PValue	Genes	List Total	Pop Hits	Pop Total	Fold Enrichment	Benjamini
INTERPRO	IPR019747:FERM conserved site	3	0.520833	0.11224	ENSBTAG00000005247, ENSBTAG00000018596, ENSBTAG00000018236	531	24	22088	5.19962	1
INTERPRO	IPR014352:FERM/acyl-CoA-binding protein, 3-helical bundle	4	0.694444	0.118122	ENSBTAG00000009517, ENSBTAG00000005247, ENSBTAG00000018596, ENSBTAG00000018236	531	50	22088	3.32776	1
INTERPRO	IPR018979:FERM, N-terminal	3	0.520833	0.136338	ENSBTAG00000005247, ENSBTAG00000018596, ENSBTAG00000018236	531	27	22088	4.62189	1
INTERPRO	IPR018980:FERM, C-terminal PH-like domain	3	0.520833	0.136338	ENSBTAG00000005247, ENSBTAG00000018596, ENSBTAG00000018236	531	27	22088	4.62189	1
SMART	SM01196:SM01196	3	0.520833	0.177903	ENSBTAG00000005247, ENSBTAG00000018596, ENSBTAG00000018236	293	27	10284	3.89989	1
INTERPRO	IPR000299:FERM domain	3	0.520833	0.311717	ENSBTAG00000005247, ENSBTAG00000018596, ENSBTAG00000018236	531	47	22088	2.65513	1
INTERPRO	IPR019748:FERM central domain	3	0.520833	0.320581	ENSBTAG00000005247, ENSBTAG00000018596, ENSBTAG00000018236	531	48	22088	2.59981	1
UP_SEQ_FEATURE	DOMAIN:FERM	3	0.520833	0.322398	ENSBTAG00000005247, ENSBTAG00000018596, ENSBTAG00000018236	535	48	22160	2.58879	1
INTERPRO	IPR019749:Band 4.1 domain	3	0.520833	0.338221	ENSBTAG00000005247, ENSBTAG00000018596, ENSBTAG00000018236	531	50	22088	2.49582	1
SMART	SM00295:B41	3	0.520833	0.407405	ENSBTAG00000005247, ENSBTAG00000018596, ENSBTAG00000018236	293	49	10284	2.14892	1
Annotation Cluster 40	Enrichment Score: 0.6629414502712996
Category	Term	Count	%	PValue	Genes	List Total	Pop Hits	Pop Total	Fold Enrichment	Benjamini
UP_SEQ_FEATURE	MOTIF:Prevents secretion from ER	4	0.694444	0.031964	ENSBTAG00000016707, ENSBTAG00000016481, ENSBTAG00000017143, ENSBTAG00000018877	535	29	22160	5.71318	1
UP_KW_MOLECULAR_FUNCTION	KW-0413~Isomerase	4	0.694444	0.560921	ENSBTAG00000016707, ENSBTAG00000017143, ENSBTAG00000018877, ENSBTAG00000013253	225	134	10301	1.36663	1
GOTERM_BP_DIRECT	GO:0006457~protein folding	4	0.694444	0.572286	ENSBTAG00000016707, ENSBTAG00000010181, ENSBTAG00000017143, ENSBTAG00000018877	450	110	16666	1.34675	1
Annotation Cluster 41	Enrichment Score: 0.6224255236219662
Category	Term	Count	%	PValue	Genes	List Total	Pop Hits	Pop Total	Fold Enrichment	Benjamini
INTERPRO	IPR016137:Regulator of G protein signalling superfamily	3	0.520833	0.222498	ENSBTAG00000003439, ENSBTAG00000005410, ENSBTAG00000020620	531	37	22088	3.37273	1
UP_SEQ_FEATURE	DOMAIN:RGS	3	0.520833	0.2239	ENSBTAG00000003439, ENSBTAG00000005410, ENSBTAG00000020620	535	37	22160	3.35842	1
SMART	SM00315:RGS	3	0.520833	0.272485	ENSBTAG00000003439, ENSBTAG00000005410, ENSBTAG00000020620	293	36	10284	2.92491	1
Annotation Cluster 42	Enrichment Score: 0.615114358977954
Category	Term	Count	%	PValue	Genes	List Total	Pop Hits	Pop Total	Fold Enrichment	Benjamini
INTERPRO	IPR000595:Cyclic nucleotide-binding domain	3	0.520833	0.204804	ENSBTAG00000043948, ENSBTAG00000008710, ENSBTAG00000018404	531	35	22088	3.56546	1
SMART	SM00100:cNMP	3	0.520833	0.219536	ENSBTAG00000043948, ENSBTAG00000008710, ENSBTAG00000018404	293	31	10284	3.39668	1
INTERPRO	IPR018490:Cyclic nucleotide-binding-like	3	0.520833	0.240305	ENSBTAG00000043948, ENSBTAG00000008710, ENSBTAG00000018404	531	39	22088	3.19977	1
INTERPRO	IPR014710:RmlC-like jelly roll fold	3	0.520833	0.320581	ENSBTAG00000043948, ENSBTAG00000008710, ENSBTAG00000018404	531	48	22088	2.59981	1
Annotation Cluster 43	Enrichment Score: 0.6135326651085341
Category	Term	Count	%	PValue	Genes	List Total	Pop Hits	Pop Total	Fold Enrichment	Benjamini
KEGG_PATHWAY	bta05022:Pathways of neurodegeneration - multiple diseases	20	3.47222	0.045521	ENSBTAG00000010349, ENSBTAG00000008449, ENSBTAG00000001061, ENSBTAG00000009789, ENSBTAG00000022886, ENSBTAG00000008338, ENSBTAG00000003279, ENSBTAG00000003876, ENSBTAG00000005827, ENSBTAG00000002313, ENSBTAG00000044181, ENSBTAG00000016260, ENSBTAG00000002944, ENSBTAG00000024957, ENSBTAG00000017267, ENSBTAG00000014063, ENSBTAG00000016005, ENSBTAG00000015874, ENSBTAG00000016311, ENSBTAG00000019302	232	490	9038	1.59008	0.470967
KEGG_PATHWAY	bta05014:Amyotrophic lateral sclerosis	14	2.43056	0.179914	ENSBTAG00000012647, ENSBTAG00000008449, ENSBTAG00000021896, ENSBTAG00000003279, ENSBTAG00000000022, ENSBTAG00000003876, ENSBTAG00000005827, ENSBTAG00000002944, ENSBTAG00000017267, ENSBTAG00000014063, ENSBTAG00000016005, ENSBTAG00000015874, ENSBTAG00000016311, ENSBTAG00000019302	232	383	9038	1.42401	0.86423
KEGG_PATHWAY	bta05020:Prion disease	11	1.90972	0.185708	ENSBTAG00000003876, ENSBTAG00000002313, ENSBTAG00000002944, ENSBTAG00000010349, ENSBTAG00000017267, ENSBTAG00000022886, ENSBTAG00000003279, ENSBTAG00000016005, ENSBTAG00000015874, ENSBTAG00000018909, ENSBTAG00000016311	232	282	9038	1.5196	0.876414
KEGG_PATHWAY	bta05010:Alzheimer disease	13	2.25694	0.328026	ENSBTAG00000005481, ENSBTAG00000010349, ENSBTAG00000009789, ENSBTAG00000008338, ENSBTAG00000003279, ENSBTAG00000003876, ENSBTAG00000002313, ENSBTAG00000002944, ENSBTAG00000024957, ENSBTAG00000017267, ENSBTAG00000016005, ENSBTAG00000015874, ENSBTAG00000016311	232	402	9038	1.2598	1
KEGG_PATHWAY	bta04932:Non-alcoholic fatty liver disease	6	1.04167	0.409318	ENSBTAG00000010349, ENSBTAG00000017267, ENSBTAG00000003279, ENSBTAG00000015874, ENSBTAG00000016311, ENSBTAG00000014387	232	164	9038	1.42525	1
KEGG_PATHWAY	bta05012:Parkinson disease	9	1.5625	0.433492	ENSBTAG00000003876, ENSBTAG00000002313, ENSBTAG00000002944, ENSBTAG00000016260, ENSBTAG00000024957, ENSBTAG00000017267, ENSBTAG00000003279, ENSBTAG00000015874, ENSBTAG00000016311	232	282	9038	1.24331	1
KEGG_PATHWAY	bta05016:Huntington disease	9	1.5625	0.573077	ENSBTAG00000002944, ENSBTAG00000017267, ENSBTAG00000008449, ENSBTAG00000014063, ENSBTAG00000009789, ENSBTAG00000008338, ENSBTAG00000003279, ENSBTAG00000015874, ENSBTAG00000018909	232	319	9038	1.0991	1
Annotation Cluster 44	Enrichment Score: 0.6120727194949288
Category	Term	Count	%	PValue	Genes	List Total	Pop Hits	Pop Total	Fold Enrichment	Benjamini
INTERPRO	IPR015943:WD40/YVTN repeat-like-containing domain	14	2.43056	0.0680938	ENSBTAG00000005083, ENSBTAG00000015946, ENSBTAG00000021896, ENSBTAG00000005021, ENSBTAG00000002883, ENSBTAG00000000022, ENSBTAG00000021573, ENSBTAG00000018060, ENSBTAG00000001862, ENSBTAG00000016260, ENSBTAG00000018590, ENSBTAG00000016230, ENSBTAG00000017105, ENSBTAG00000031572	531	340	22088	1.71282	1
INTERPRO	IPR001680:WD40 repeat	11	1.90972	0.106852	ENSBTAG00000005083, ENSBTAG00000018060, ENSBTAG00000001862, ENSBTAG00000015946, ENSBTAG00000018590, ENSBTAG00000021896, ENSBTAG00000016230, ENSBTAG00000002883, ENSBTAG00000000022, ENSBTAG00000031572, ENSBTAG00000021573	531	265	22088	1.72667	1
SMART	SM00320:WD40	11	1.90972	0.214687	ENSBTAG00000005083, ENSBTAG00000018060, ENSBTAG00000001862, ENSBTAG00000015946, ENSBTAG00000018590, ENSBTAG00000021896, ENSBTAG00000016230, ENSBTAG00000002883, ENSBTAG00000000022, ENSBTAG00000031572, ENSBTAG00000021573	293	263	10284	1.46802	1
UP_SEQ_FEATURE	REPEAT:WD	7	1.21528	0.363912	ENSBTAG00000005083, ENSBTAG00000018060, ENSBTAG00000015946, ENSBTAG00000018590, ENSBTAG00000016230, ENSBTAG00000000022, ENSBTAG00000031572	535	202	22160	1.43537	1
UP_KW_DOMAIN	KW-0853~WD repeat	5	0.868056	0.55036	ENSBTAG00000005083, ENSBTAG00000018060, ENSBTAG00000001862, ENSBTAG00000031572, ENSBTAG00000021573	357	146	13324	1.27816	0.821863
INTERPRO	IPR019775:WD40 repeat, conserved site	4	0.694444	0.679555	ENSBTAG00000018590, ENSBTAG00000016230, ENSBTAG00000000022, ENSBTAG00000021573	531	145	22088	1.1475	1
Annotation Cluster 45	Enrichment Score: 0.5735902169347528
Category	Term	Count	%	PValue	Genes	List Total	Pop Hits	Pop Total	Fold Enrichment	Benjamini
INTERPRO	IPR000219:Dbl homology (DH) domain	4	0.694444	0.249061	ENSBTAG00000005633, ENSBTAG00000030259, ENSBTAG00000008797, ENSBTAG00000031575	531	72	22088	2.31094	1
UP_SEQ_FEATURE	DOMAIN:DH	4	0.694444	0.251043	ENSBTAG00000005633, ENSBTAG00000030259, ENSBTAG00000008797, ENSBTAG00000031575	535	72	22160	2.30114	1
SMART	SM00325:RhoGEF	4	0.694444	0.304211	ENSBTAG00000005633, ENSBTAG00000030259, ENSBTAG00000008797, ENSBTAG00000031575	293	68	10284	2.06465	1
Annotation Cluster 46	Enrichment Score: 0.498438786818183
Category	Term	Count	%	PValue	Genes	List Total	Pop Hits	Pop Total	Fold Enrichment	Benjamini
UP_SEQ_FEATURE	DOMAIN:SH2	5	0.868056	0.247399	ENSBTAG00000000962, ENSBTAG00000003051, ENSBTAG00000008028, ENSBTAG00000021358, ENSBTAG00000031575	535	105	22160	1.97241	1
INTERPRO	IPR000980:SH2 domain	5	0.868056	0.255537	ENSBTAG00000000962, ENSBTAG00000003051, ENSBTAG00000008028, ENSBTAG00000021358, ENSBTAG00000031575	531	107	22088	1.94378	1
GOTERM_BP_DIRECT	GO:0007169~transmembrane receptor protein tyrosine kinase signaling pathway	5	0.868056	0.2595	ENSBTAG00000000962, ENSBTAG00000003051, ENSBTAG00000012647, ENSBTAG00000021527, ENSBTAG00000021358	450	96	16666	1.92894	1
SMART	SM00252:SH2	5	0.868056	0.316084	ENSBTAG00000000962, ENSBTAG00000003051, ENSBTAG00000008028, ENSBTAG00000021358, ENSBTAG00000031575	293	100	10284	1.75495	1
UP_KW_DOMAIN	KW-0727~SH2 domain	3	0.520833	0.620889	ENSBTAG00000003051, ENSBTAG00000008028, ENSBTAG00000021358	357	78	13324	1.43547	0.821863
Annotation Cluster 47	Enrichment Score: 0.4567130852216728
Category	Term	Count	%	PValue	Genes	List Total	Pop Hits	Pop Total	Fold Enrichment	Benjamini
INTERPRO	IPR001879:GPCR, family 2, extracellular hormone receptor domain	3	0.520833	0.136338	ENSBTAG00000004653, ENSBTAG00000013619, ENSBTAG00000015335	531	27	22088	4.62189	1
UP_SEQ_FEATURE	DOMAIN:G_PROTEIN_RECEP_F2_3	3	0.520833	0.13728	ENSBTAG00000004653, ENSBTAG00000013619, ENSBTAG00000015335	535	27	22160	4.60228	1
INTERPRO	IPR000832:GPCR, family 2, secretin-like	3	0.520833	0.415489	ENSBTAG00000004653, ENSBTAG00000013619, ENSBTAG00000015335	531	59	22088	2.1151	1
INTERPRO	IPR017981:GPCR, family 2-like	3	0.520833	0.503322	ENSBTAG00000004653, ENSBTAG00000013619, ENSBTAG00000015335	531	70	22088	1.78273	1
UP_SEQ_FEATURE	DOMAIN:G_PROTEIN_RECEP_F2_4	3	0.520833	0.505599	ENSBTAG00000004653, ENSBTAG00000013619, ENSBTAG00000015335	535	70	22160	1.77517	1
GOTERM_BP_DIRECT	GO:0007166~cell surface receptor signaling pathway	3	0.520833	0.918939	ENSBTAG00000004653, ENSBTAG00000013619, ENSBTAG00000015335	450	152	16666	0.730965	1
Annotation Cluster 48	Enrichment Score: 0.43272019959012925
Category	Term	Count	%	PValue	Genes	List Total	Pop Hits	Pop Total	Fold Enrichment	Benjamini
GOTERM_BP_DIRECT	GO:0006281~DNA repair	8	1.38889	0.148244	ENSBTAG00000011597, ENSBTAG00000026842, ENSBTAG00000048761, ENSBTAG00000043989, ENSBTAG00000039709, ENSBTAG00000008633, ENSBTAG00000044178, ENSBTAG00000018420	450	162	16666	1.82892	1
UP_KW_BIOLOGICAL_PROCESS	KW-0227~DNA damage	7	1.21528	0.476583	ENSBTAG00000026842, ENSBTAG00000048761, ENSBTAG00000039709, ENSBTAG00000008633, ENSBTAG00000006743, ENSBTAG00000007684, ENSBTAG00000018795	172	206	6385	1.26143	1
UP_KW_BIOLOGICAL_PROCESS	KW-0234~DNA repair	5	0.868056	0.712399	ENSBTAG00000026842, ENSBTAG00000048761, ENSBTAG00000039709, ENSBTAG00000008633, ENSBTAG00000006743	172	179	6385	1.03693	1
Annotation Cluster 49	Enrichment Score: 0.41938790790635355
Category	Term	Count	%	PValue	Genes	List Total	Pop Hits	Pop Total	Fold Enrichment	Benjamini
KEGG_PATHWAY	bta04390:Hippo signaling pathway	8	1.38889	0.104804	ENSBTAG00000000236, ENSBTAG00000027868, ENSBTAG00000001862, ENSBTAG00000021601, ENSBTAG00000019234, ENSBTAG00000006420, ENSBTAG00000045699, ENSBTAG00000012870	232	156	9038	1.99779	0.652698
GOTERM_BP_DIRECT	GO:0010862~positive regulation of pathway-restricted SMAD protein phosphorylation	3	0.520833	0.352793	ENSBTAG00000019234, ENSBTAG00000006420, ENSBTAG00000012870	450	46	16666	2.41536	1
KEGG_PATHWAY	bta04350:TGF-beta signaling pathway	4	0.694444	0.432828	ENSBTAG00000019853, ENSBTAG00000019234, ENSBTAG00000006420, ENSBTAG00000012870	232	94	9038	1.65774	1
GOTERM_BP_DIRECT	GO:0030509~BMP signaling pathway	3	0.520833	0.58158	ENSBTAG00000019234, ENSBTAG00000006420, ENSBTAG00000012870	450	72	16666	1.54315	1
KEGG_PATHWAY	bta04060:Cytokine-cytokine receptor interaction	7	1.21528	0.859485	ENSBTAG00000001335, ENSBTAG00000019628, ENSBTAG00000001557, ENSBTAG00000010349, ENSBTAG00000019234, ENSBTAG00000006420, ENSBTAG00000012870	232	333	9038	0.818914	1
Annotation Cluster 50	Enrichment Score: 0.4113473620051624
Category	Term	Count	%	PValue	Genes	List Total	Pop Hits	Pop Total	Fold Enrichment	Benjamini
INTERPRO	IPR000859:CUB domain	3	0.520833	0.364406	ENSBTAG00000003848, ENSBTAG00000014370, ENSBTAG00000017709	531	53	22088	2.35455	1
UP_SEQ_FEATURE	DOMAIN:CUB	3	0.520833	0.366372	ENSBTAG00000003848, ENSBTAG00000014370, ENSBTAG00000017709	535	53	22160	2.34456	1
SMART	SM00042:CUB	3	0.520833	0.436969	ENSBTAG00000003848, ENSBTAG00000014370, ENSBTAG00000017709	293	52	10284	2.02494	1
Annotation Cluster 51	Enrichment Score: 0.4075229726570682
Category	Term	Count	%	PValue	Genes	List Total	Pop Hits	Pop Total	Fold Enrichment	Benjamini
INTERPRO	IPR027267:Arfaptin homology (AH) domain/BAR domain	5	0.868056	0.105954	ENSBTAG00000003051, ENSBTAG00000019062, ENSBTAG00000044070, ENSBTAG00000002531, ENSBTAG00000008797	531	75	22088	2.77313	1
UP_SEQ_FEATURE	DOMAIN:SH3	6	1.04167	0.577387	ENSBTAG00000022000, ENSBTAG00000027868, ENSBTAG00000019062, ENSBTAG00000002531, ENSBTAG00000008797, ENSBTAG00000031575	535	211	22160	1.17784	1
INTERPRO	IPR001452:Src homology-3 domain	6	1.04167	0.581979	ENSBTAG00000022000, ENSBTAG00000027868, ENSBTAG00000019062, ENSBTAG00000002531, ENSBTAG00000008797, ENSBTAG00000031575	531	213	22088	1.17175	1
SMART	SM00326:SH3	6	1.04167	0.658289	ENSBTAG00000022000, ENSBTAG00000027868, ENSBTAG00000019062, ENSBTAG00000002531, ENSBTAG00000008797, ENSBTAG00000031575	293	196	10284	1.07446	1
Annotation Cluster 52	Enrichment Score: 0.36479310772309487
Category	Term	Count	%	PValue	Genes	List Total	Pop Hits	Pop Total	Fold Enrichment	Benjamini
GOTERM_MF_DIRECT	GO:0004725~protein tyrosine phosphatase activity	5	0.868056	0.249471	ENSBTAG00000030749, ENSBTAG00000004958, ENSBTAG00000043989, ENSBTAG00000035705, ENSBTAG00000018596	444	105	18313	1.96407	1
INTERPRO	IPR003595:Protein-tyrosine phosphatase, catalytic	3	0.520833	0.464433	ENSBTAG00000004958, ENSBTAG00000035705, ENSBTAG00000018596	531	65	22088	1.91986	1
INTERPRO	IPR016130:Protein-tyrosine phosphatase, active site	3	0.520833	0.540338	ENSBTAG00000004958, ENSBTAG00000035705, ENSBTAG00000018596	531	75	22088	1.66388	1
SMART	SM00404:PTPc_motif	3	0.520833	0.554906	ENSBTAG00000004958, ENSBTAG00000035705, ENSBTAG00000018596	293	65	10284	1.61995	1
Annotation Cluster 53	Enrichment Score: 0.3605373471694976
Category	Term	Count	%	PValue	Genes	List Total	Pop Hits	Pop Total	Fold Enrichment	Benjamini
UP_KW_MOLECULAR_FUNCTION	KW-0418~Kinase	18	3.125	0.0897136	ENSBTAG00000014898, ENSBTAG00000003051, ENSBTAG00000020715, ENSBTAG00000021900, ENSBTAG00000012647, ENSBTAG00000021527, ENSBTAG00000001061, ENSBTAG00000004011, ENSBTAG00000006420, ENSBTAG00000003349, ENSBTAG00000048664, ENSBTAG00000009917, ENSBTAG00000000218, ENSBTAG00000016260, ENSBTAG00000003439, ENSBTAG00000000738, ENSBTAG00000014792, ENSBTAG00000018404	225	549	10301	1.50106	0.479377
GOTERM_BP_DIRECT	GO:0006468~protein phosphorylation	8	1.38889	0.288298	ENSBTAG00000048664, ENSBTAG00000000236, ENSBTAG00000005481, ENSBTAG00000016260, ENSBTAG00000001061, ENSBTAG00000018404, ENSBTAG00000003607, ENSBTAG00000006420	450	199	16666	1.48887	1
INTERPRO	IPR017441:Protein kinase, ATP binding site	12	2.08333	0.305832	ENSBTAG00000048664, ENSBTAG00000003051, ENSBTAG00000000218, ENSBTAG00000016260, ENSBTAG00000021900, ENSBTAG00000012647, ENSBTAG00000021527, ENSBTAG00000000738, ENSBTAG00000014792, ENSBTAG00000001061, ENSBTAG00000018404, ENSBTAG00000006420	531	380	22088	1.31359	1
INTERPRO	IPR000961:AGC-kinase, C-terminal	3	0.520833	0.373048	ENSBTAG00000021900, ENSBTAG00000001061, ENSBTAG00000018404	531	54	22088	2.31094	1
UP_SEQ_FEATURE	DOMAIN:AGC-kinase C-terminal	3	0.520833	0.375041	ENSBTAG00000021900, ENSBTAG00000001061, ENSBTAG00000018404	535	54	22160	2.30114	1
SMART	SM00133:S_TK_X	3	0.520833	0.377113	ENSBTAG00000021900, ENSBTAG00000001061, ENSBTAG00000018404	293	46	10284	2.28906	1
UP_KW_MOLECULAR_FUNCTION	KW-0723~Serine/threonine-protein kinase	7	1.21528	0.383437	ENSBTAG00000048664, ENSBTAG00000000218, ENSBTAG00000021900, ENSBTAG00000014792, ENSBTAG00000001061, ENSBTAG00000018404, ENSBTAG00000006420	225	230	10301	1.39337	1
INTERPRO	IPR000719:Protein kinase, catalytic domain	13	2.25694	0.520543	ENSBTAG00000003051, ENSBTAG00000021900, ENSBTAG00000012647, ENSBTAG00000021527, ENSBTAG00000001061, ENSBTAG00000006420, ENSBTAG00000048664, ENSBTAG00000000218, ENSBTAG00000016260, ENSBTAG00000000738, ENSBTAG00000014792, ENSBTAG00000018404, ENSBTAG00000051466	531	495	22088	1.09245	1
INTERPRO	IPR011009:Protein kinase-like domain	14	2.43056	0.529874	ENSBTAG00000003051, ENSBTAG00000020715, ENSBTAG00000021900, ENSBTAG00000012647, ENSBTAG00000021527, ENSBTAG00000001061, ENSBTAG00000006420, ENSBTAG00000048664, ENSBTAG00000000218, ENSBTAG00000016260, ENSBTAG00000000738, ENSBTAG00000014792, ENSBTAG00000018404, ENSBTAG00000051466	531	539	22088	1.08044	1
UP_SEQ_FEATURE	DOMAIN:Protein kinase	13	2.25694	0.538328	ENSBTAG00000003051, ENSBTAG00000021900, ENSBTAG00000012647, ENSBTAG00000021527, ENSBTAG00000001061, ENSBTAG00000006420, ENSBTAG00000048664, ENSBTAG00000000218, ENSBTAG00000016260, ENSBTAG00000000738, ENSBTAG00000014792, ENSBTAG00000018404, ENSBTAG00000051466	535	497	22160	1.08344	1
GOTERM_MF_DIRECT	GO:0004674~protein serine/threonine kinase activity	7	1.21528	0.696984	ENSBTAG00000048664, ENSBTAG00000000218, ENSBTAG00000016260, ENSBTAG00000021900, ENSBTAG00000001061, ENSBTAG00000003607, ENSBTAG00000006420	444	287	18313	1.00599	1
INTERPRO	IPR008271:Serine/threonine-protein kinase, active site	7	1.21528	0.762325	ENSBTAG00000048664, ENSBTAG00000000218, ENSBTAG00000016260, ENSBTAG00000021900, ENSBTAG00000000738, ENSBTAG00000001061, ENSBTAG00000018404	531	312	22088	0.933266	1
GOTERM_BP_DIRECT	GO:0018105~peptidyl-serine phosphorylation	4	0.694444	0.795449	ENSBTAG00000016260, ENSBTAG00000021900, ENSBTAG00000001061, ENSBTAG00000019302	450	156	16666	0.94963	1
SMART	SM00220:S_TKc	8	1.38889	0.892551	ENSBTAG00000048664, ENSBTAG00000000218, ENSBTAG00000016260, ENSBTAG00000021900, ENSBTAG00000000738, ENSBTAG00000014792, ENSBTAG00000001061, ENSBTAG00000018404	293	361	10284	0.777817	1
Annotation Cluster 54	Enrichment Score: 0.34862152450513717
Category	Term	Count	%	PValue	Genes	List Total	Pop Hits	Pop Total	Fold Enrichment	Benjamini
INTERPRO	IPR003591:Leucine-rich repeat, typical subtype	7	1.21528	0.228848	ENSBTAG00000017746, ENSBTAG00000049571, ENSBTAG00000016260, ENSBTAG00000001728, ENSBTAG00000004653, ENSBTAG00000016885, ENSBTAG00000027446	531	171	22088	1.7028	1
INTERPRO	IPR000372:Leucine-rich repeat-containing N-terminal	3	0.520833	0.355719	ENSBTAG00000017746, ENSBTAG00000001728, ENSBTAG00000016885	531	52	22088	2.39983	1
SMART	SM00369:LRR_TYP	7	1.21528	0.358026	ENSBTAG00000017746, ENSBTAG00000049571, ENSBTAG00000016260, ENSBTAG00000001728, ENSBTAG00000004653, ENSBTAG00000016885, ENSBTAG00000027446	293	171	10284	1.4368	1
SMART	SM00013:LRRNT	3	0.520833	0.436969	ENSBTAG00000017746, ENSBTAG00000001728, ENSBTAG00000016885	293	52	10284	2.02494	1
INTERPRO	IPR001611:Leucine-rich repeat	7	1.21528	0.556971	ENSBTAG00000017746, ENSBTAG00000049571, ENSBTAG00000016260, ENSBTAG00000001728, ENSBTAG00000004653, ENSBTAG00000016885, ENSBTAG00000027446	531	250	22088	1.16472	1
INTERPRO	IPR000483:Cysteine-rich flanking region, C-terminal	3	0.520833	0.575401	ENSBTAG00000017746, ENSBTAG00000001728, ENSBTAG00000004653	531	80	22088	1.55989	1
UP_KW_DOMAIN	KW-0433~Leucine-rich repeat	7	1.21528	0.602385	ENSBTAG00000017746, ENSBTAG00000049571, ENSBTAG00000016260, ENSBTAG00000001728, ENSBTAG00000004653, ENSBTAG00000016885, ENSBTAG00000027446	357	235	13324	1.11172	0.821863
SMART	SM00082:LRRCT	3	0.520833	0.661199	ENSBTAG00000017746, ENSBTAG00000001728, ENSBTAG00000004653	293	79	10284	1.33287	1
Annotation Cluster 55	Enrichment Score: 0.3483917663636999
Category	Term	Count	%	PValue	Genes	List Total	Pop Hits	Pop Total	Fold Enrichment	Benjamini
GOTERM_MF_DIRECT	GO:0005524~ATP binding	41	7.11806	0.195613	ENSBTAG00000010672, ENSBTAG00000014898, ENSBTAG00000004171, ENSBTAG00000020715, ENSBTAG00000021900, ENSBTAG00000015527, ENSBTAG00000019529, ENSBTAG00000021527, ENSBTAG00000011626, ENSBTAG00000001061, ENSBTAG00000007920, ENSBTAG00000007684, ENSBTAG00000004011, ENSBTAG00000048664, ENSBTAG00000026842, ENSBTAG00000048761, ENSBTAG00000000795, ENSBTAG00000000218, ENSBTAG00000001987, ENSBTAG00000000738,…	444	1440	18313	1.17435	1
UP_KW_LIGAND	KW-0547~Nucleotide-binding	34	5.90278	0.597489	ENSBTAG00000014898, ENSBTAG00000020715, ENSBTAG00000015527, ENSBTAG00000019529, ENSBTAG00000021527, ENSBTAG00000050904, ENSBTAG00000011626, ENSBTAG00000001061, ENSBTAG00000009327, ENSBTAG00000007684, ENSBTAG00000004011, ENSBTAG00000009784, ENSBTAG00000026842, ENSBTAG00000048761, ENSBTAG00000000795, ENSBTAG00000014059, ENSBTAG00000010297, ENSBTAG00000012962, ENSBTAG00000011956, ENSBTAG00000011936,…	161	1103	5215	0.998463	1
UP_KW_LIGAND	KW-0067~ATP-binding	28	4.86111	0.771076	ENSBTAG00000014898, ENSBTAG00000020715, ENSBTAG00000015527, ENSBTAG00000019529, ENSBTAG00000021527, ENSBTAG00000011626, ENSBTAG00000001061, ENSBTAG00000007684, ENSBTAG00000004011, ENSBTAG00000026842, ENSBTAG00000048761, ENSBTAG00000000795, ENSBTAG00000014059, ENSBTAG00000012962, ENSBTAG00000003051, ENSBTAG00000012647, ENSBTAG00000011956, ENSBTAG00000011936, ENSBTAG00000008449, ENSBTAG00000006420,…	161	983	5215	0.922641	1
Annotation Cluster 56	Enrichment Score: 0.33998207143611925
Category	Term	Count	%	PValue	Genes	List Total	Pop Hits	Pop Total	Fold Enrichment	Benjamini
GOTERM_MF_DIRECT	GO:0004725~protein tyrosine phosphatase activity	5	0.868056	0.249471	ENSBTAG00000030749, ENSBTAG00000004958, ENSBTAG00000043989, ENSBTAG00000035705, ENSBTAG00000018596	444	105	18313	1.96407	1
UP_SEQ_FEATURE	DOMAIN:TYR_PHOSPHATASE_2	3	0.520833	0.604355	ENSBTAG00000030749, ENSBTAG00000004958, ENSBTAG00000018596	535	84	22160	1.47931	1
INTERPRO	IPR000387:Protein-tyrosine/Dual specificity phosphatase	3	0.520833	0.633493	ENSBTAG00000030749, ENSBTAG00000004958, ENSBTAG00000018596	531	89	22088	1.40215	1
Annotation Cluster 57	Enrichment Score: 0.3260220939436506
Category	Term	Count	%	PValue	Genes	List Total	Pop Hits	Pop Total	Fold Enrichment	Benjamini
INTERPRO	IPR016186:C-type lectin-like	5	0.868056	0.36351	ENSBTAG00000003848, ENSBTAG00000012029, ENSBTAG00000010082, ENSBTAG00000023635, ENSBTAG00000017709	531	127	22088	1.63768	1
INTERPRO	IPR016187:C-type lectin fold	5	0.868056	0.407008	ENSBTAG00000003848, ENSBTAG00000012029, ENSBTAG00000010082, ENSBTAG00000023635, ENSBTAG00000017709	531	135	22088	1.54063	1
UP_SEQ_FEATURE	DOMAIN:C-type lectin	4	0.694444	0.508624	ENSBTAG00000003848, ENSBTAG00000012029, ENSBTAG00000023635, ENSBTAG00000017709	535	112	22160	1.47931	1
INTERPRO	IPR001304:C-type lectin	4	0.694444	0.511717	ENSBTAG00000003848, ENSBTAG00000012029, ENSBTAG00000023635, ENSBTAG00000017709	531	113	22088	1.47246	1
SMART	SM00034:CLECT	4	0.694444	0.608616	ENSBTAG00000003848, ENSBTAG00000012029, ENSBTAG00000023635, ENSBTAG00000017709	293	110	10284	1.27633	1
Annotation Cluster 58	Enrichment Score: 0.28254090409885946
Category	Term	Count	%	PValue	Genes	List Total	Pop Hits	Pop Total	Fold Enrichment	Benjamini
UP_KW_DOMAIN	KW-1133~Transmembrane helix	103	17.8819	0.236922	ENSBTAG00000014336, ENSBTAG00000019628, ENSBTAG00000047818, ENSBTAG00000011626, ENSBTAG00000002199, ENSBTAG00000007808, ENSBTAG00000003848, ENSBTAG00000014059, ENSBTAG00000032961, ENSBTAG00000022807, ENSBTAG00000012846, ENSBTAG00000018947, ENSBTAG00000045905, ENSBTAG00000006288, ENSBTAG00000004023, ENSBTAG00000005517, ENSBTAG00000019350, ENSBTAG00000025589, ENSBTAG00000002888, ENSBTAG00000046152,…	357	3579	13324	1.07409	0.633355
UP_KW_CELLULAR_COMPONENT	KW-0472~Membrane	223	38.7153	0.297294	ENSBTAG00000014336, ENSBTAG00000016519, ENSBTAG00000047818, ENSBTAG00000011626, ENSBTAG00000004653, ENSBTAG00000008338, ENSBTAG00000009784, ENSBTAG00000007808, ENSBTAG00000049550, ENSBTAG00000001706, ENSBTAG00000002914, ENSBTAG00000027080, ENSBTAG00000009673, ENSBTAG00000016405, ENSBTAG00000012846, ENSBTAG00000018947, ENSBTAG00000022886, ENSBTAG00000006288, ENSBTAG00000005517, ENSBTAG00000019350,…	351	8814	14236	1.02615	1
GOTERM_CC_DIRECT	GO:0016021~integral component of membrane	170	29.5139	0.729129	ENSBTAG00000014336, ENSBTAG00000016519, ENSBTAG00000019628, ENSBTAG00000050392, ENSBTAG00000047818, ENSBTAG00000048628, ENSBTAG00000011626, ENSBTAG00000016918, ENSBTAG00000004653, ENSBTAG00000002199, ENSBTAG00000007808, ENSBTAG00000003848, ENSBTAG00000049550, ENSBTAG00000007649, ENSBTAG00000001706, ENSBTAG00000002914, ENSBTAG00000014059, ENSBTAG00000027080, ENSBTAG00000009673, ENSBTAG00000016405,…	511	7069	20602	0.969571	1
UP_SEQ_FEATURE	TRANSMEM:Helical	173	30.0347	0.755158	ENSBTAG00000014336, ENSBTAG00000016519, ENSBTAG00000019628, ENSBTAG00000050392, ENSBTAG00000047818, ENSBTAG00000048628, ENSBTAG00000011626, ENSBTAG00000016918, ENSBTAG00000004653, ENSBTAG00000002199, ENSBTAG00000007808, ENSBTAG00000003848, ENSBTAG00000049550, ENSBTAG00000007649, ENSBTAG00000001706, ENSBTAG00000002914, ENSBTAG00000014059, ENSBTAG00000032961, ENSBTAG00000027080, ENSBTAG00000009673,…	535	7427	22160	0.964825	1
UP_KW_DOMAIN	KW-0812~Transmembrane	148	25.6944	0.996922	ENSBTAG00000014336, ENSBTAG00000016519, ENSBTAG00000019628, ENSBTAG00000050392, ENSBTAG00000047818, ENSBTAG00000048628, ENSBTAG00000011626, ENSBTAG00000016918, ENSBTAG00000004653, ENSBTAG00000002199, ENSBTAG00000007808, ENSBTAG00000003848, ENSBTAG00000049550, ENSBTAG00000007649, ENSBTAG00000014059, ENSBTAG00000032961, ENSBTAG00000027080, ENSBTAG00000009673, ENSBTAG00000016405, ENSBTAG00000022807,…	357	6434	13324	0.858513	1
Annotation Cluster 59	Enrichment Score: 0.28248304005959196
Category	Term	Count	%	PValue	Genes	List Total	Pop Hits	Pop Total	Fold Enrichment	Benjamini
GOTERM_BP_DIRECT	GO:0007169~transmembrane receptor protein tyrosine kinase signaling pathway	5	0.868056	0.2595	ENSBTAG00000000962, ENSBTAG00000003051, ENSBTAG00000012647, ENSBTAG00000021527, ENSBTAG00000021358	450	96	16666	1.92894	1
GOTERM_BP_DIRECT	GO:0046777~protein autophosphorylation	6	1.04167	0.268139	ENSBTAG00000003051, ENSBTAG00000016260, ENSBTAG00000012647, ENSBTAG00000021527, ENSBTAG00000000738, ENSBTAG00000016311	450	129	16666	1.72258	1
INTERPRO	IPR020635:Tyrosine-protein kinase, catalytic domain	3	0.520833	0.561614	ENSBTAG00000003051, ENSBTAG00000012647, ENSBTAG00000021527	531	78	22088	1.59988	1
GOTERM_BP_DIRECT	GO:0008284~positive regulation of cell proliferation	9	1.5625	0.617117	ENSBTAG00000013753, ENSBTAG00000005481, ENSBTAG00000015875, ENSBTAG00000003051, ENSBTAG00000049571, ENSBTAG00000012647, ENSBTAG00000021527, ENSBTAG00000021045, ENSBTAG00000000593	450	315	16666	1.05816	1
GOTERM_MF_DIRECT	GO:0004714~transmembrane receptor protein tyrosine kinase activity	3	0.520833	0.638037	ENSBTAG00000003051, ENSBTAG00000012647, ENSBTAG00000021527	444	89	18313	1.3903	1
INTERPRO	IPR008266:Tyrosine-protein kinase, active site	3	0.520833	0.651426	ENSBTAG00000003051, ENSBTAG00000012647, ENSBTAG00000021527	531	92	22088	1.35642	1
SMART	SM00219:TyrKc	3	0.520833	0.654333	ENSBTAG00000003051, ENSBTAG00000012647, ENSBTAG00000021527	293	78	10284	1.34996	1
INTERPRO	IPR001245:Serine-threonine/tyrosine-protein kinase catalytic domain	3	0.520833	0.838154	ENSBTAG00000003051, ENSBTAG00000012647, ENSBTAG00000021527	531	135	22088	0.924377	1
Annotation Cluster 60	Enrichment Score: 0.27006096691400155
Category	Term	Count	%	PValue	Genes	List Total	Pop Hits	Pop Total	Fold Enrichment	Benjamini
UP_KW_MOLECULAR_FUNCTION	KW-0505~Motor protein	4	0.694444	0.329422	ENSBTAG00000009035, ENSBTAG00000015527, ENSBTAG00000008449, ENSBTAG00000014063	225	93	10301	1.96913	1
GOTERM_CC_DIRECT	GO:0005874~microtubule	6	1.04167	0.653741	ENSBTAG00000014689, ENSBTAG00000009035, ENSBTAG00000002076, ENSBTAG00000008449, ENSBTAG00000014063, ENSBTAG00000003908	511	224	20602	1.07992	1
GOTERM_BP_DIRECT	GO:0007018~microtubule-based movement	3	0.520833	0.718884	ENSBTAG00000009035, ENSBTAG00000008449, ENSBTAG00000014063	450	93	16666	1.1947	1
Annotation Cluster 61	Enrichment Score: 0.25072340969341395
Category	Term	Count	%	PValue	Genes	List Total	Pop Hits	Pop Total	Fold Enrichment	Benjamini
KEGG_PATHWAY	bta04933:AGE-RAGE signaling pathway in diabetic complications	5	0.868056	0.269536	ENSBTAG00000010349, ENSBTAG00000001061, ENSBTAG00000008338, ENSBTAG00000015874, ENSBTAG00000019302	232	103	9038	1.89111	1
KEGG_PATHWAY	bta05161:Hepatitis B	6	1.04167	0.476364	ENSBTAG00000000236, ENSBTAG00000001061, ENSBTAG00000015874, ENSBTAG00000018909, ENSBTAG00000021045, ENSBTAG00000019302	232	177	9038	1.32057	1
GOTERM_BP_DIRECT	GO:0006915~apoptotic process	6	1.04167	0.818084	ENSBTAG00000048761, ENSBTAG00000014897, ENSBTAG00000000738, ENSBTAG00000001061, ENSBTAG00000015874, ENSBTAG00000019302	450	254	16666	0.874856	1
UP_KW_BIOLOGICAL_PROCESS	KW-0053~Apoptosis	4	0.694444	0.9457	ENSBTAG00000048761, ENSBTAG00000001061, ENSBTAG00000015874, ENSBTAG00000019302	172	226	6385	0.657028	1
Annotation Cluster 62	Enrichment Score: 0.24195885551669405
Category	Term	Count	%	PValue	Genes	List Total	Pop Hits	Pop Total	Fold Enrichment	Benjamini
UP_SEQ_FEATURE	REPEAT:TPR	4	0.694444	0.440726	ENSBTAG00000006392, ENSBTAG00000050814, ENSBTAG00000002888, ENSBTAG00000012065	535	101	22160	1.64042	1
UP_KW_DOMAIN	KW-0802~TPR repeat	4	0.694444	0.572967	ENSBTAG00000006392, ENSBTAG00000050814, ENSBTAG00000002888, ENSBTAG00000012065	357	111	13324	1.34494	0.821863
INTERPRO	IPR019734:Tetratricopeptide repeat	4	0.694444	0.5908	ENSBTAG00000006392, ENSBTAG00000050814, ENSBTAG00000002888, ENSBTAG00000012065	531	127	22088	1.31014	1
INTERPRO	IPR011990:Tetratricopeptide-like helical	6	1.04167	0.630369	ENSBTAG00000006392, ENSBTAG00000002050, ENSBTAG00000050814, ENSBTAG00000002888, ENSBTAG00000033180, ENSBTAG00000012065	531	225	22088	1.10925	1
SMART	SM00028:TPR	4	0.694444	0.655953	ENSBTAG00000006392, ENSBTAG00000050814, ENSBTAG00000002888, ENSBTAG00000012065	293	118	10284	1.1898	1
Annotation Cluster 63	Enrichment Score: 0.24084761480404648
Category	Term	Count	%	PValue	Genes	List Total	Pop Hits	Pop Total	Fold Enrichment	Benjamini
KEGG_PATHWAY	bta04933:AGE-RAGE signaling pathway in diabetic complications	5	0.868056	0.269536	ENSBTAG00000010349, ENSBTAG00000001061, ENSBTAG00000008338, ENSBTAG00000015874, ENSBTAG00000019302	232	103	9038	1.89111	1
KEGG_PATHWAY	bta05162:Measles	4	0.694444	0.781075	ENSBTAG00000010349, ENSBTAG00000015874, ENSBTAG00000019302, ENSBTAG00000016311	232	160	9038	0.973922	1
KEGG_PATHWAY	bta05152:Tuberculosis	4	0.694444	0.899804	ENSBTAG00000010349, ENSBTAG00000016005, ENSBTAG00000015874, ENSBTAG00000019302	232	205	9038	0.760135	1
Annotation Cluster 64	Enrichment Score: 0.22863008669993853
Category	Term	Count	%	PValue	Genes	List Total	Pop Hits	Pop Total	Fold Enrichment	Benjamini
KEGG_PATHWAY	bta05222:Small cell lung cancer	4	0.694444	0.432828	ENSBTAG00000008817, ENSBTAG00000015874, ENSBTAG00000021045, ENSBTAG00000019302	232	94	9038	1.65774	1
KEGG_PATHWAY	bta05161:Hepatitis B	6	1.04167	0.476364	ENSBTAG00000000236, ENSBTAG00000001061, ENSBTAG00000015874, ENSBTAG00000018909, ENSBTAG00000021045, ENSBTAG00000019302	232	177	9038	1.32057	1
KEGG_PATHWAY	bta05206:MicroRNAs in cancer	8	1.38889	0.626297	ENSBTAG00000020053, ENSBTAG00000001061, ENSBTAG00000044118, ENSBTAG00000002883, ENSBTAG00000015874, ENSBTAG00000021045, ENSBTAG00000006420, ENSBTAG00000019302	232	293	9038	1.06367	1
KEGG_PATHWAY	bta05169:Epstein-Barr virus infection	4	0.694444	0.942856	ENSBTAG00000021358, ENSBTAG00000015874, ENSBTAG00000021045, ENSBTAG00000019302	232	235	9038	0.663096	1
Annotation Cluster 65	Enrichment Score: 0.18022211280648184
Category	Term	Count	%	PValue	Genes	List Total	Pop Hits	Pop Total	Fold Enrichment	Benjamini
UP_SEQ_FEATURE	DOMAIN:RRM	7	1.21528	0.556679	ENSBTAG00000004406, ENSBTAG00000049641, ENSBTAG00000012434, ENSBTAG00000001697, ENSBTAG00000005180, ENSBTAG00000007666, ENSBTAG00000008577	535	246	22160	1.17863	1
INTERPRO	IPR000504:RNA recognition motif domain	7	1.21528	0.564771	ENSBTAG00000004406, ENSBTAG00000049641, ENSBTAG00000012434, ENSBTAG00000001697, ENSBTAG00000005180, ENSBTAG00000007666, ENSBTAG00000008577	531	252	22088	1.15547	1
UP_KW_MOLECULAR_FUNCTION	KW-0694~RNA-binding	11	1.90972	0.568931	ENSBTAG00000004406, ENSBTAG00000008251, ENSBTAG00000049641, ENSBTAG00000012434, ENSBTAG00000001697, ENSBTAG00000007681, ENSBTAG00000005180, ENSBTAG00000006059, ENSBTAG00000007666, ENSBTAG00000008577, ENSBTAG00000016311	225	468	10301	1.07608	1
SMART	SM00360:RRM	7	1.21528	0.66958	ENSBTAG00000004406, ENSBTAG00000049641, ENSBTAG00000012434, ENSBTAG00000001697, ENSBTAG00000005180, ENSBTAG00000007666, ENSBTAG00000008577	293	237	10284	1.03668	1
INTERPRO	IPR012677:Nucleotide-binding, alpha-beta plait	7	1.21528	0.723068	ENSBTAG00000004406, ENSBTAG00000049641, ENSBTAG00000012434, ENSBTAG00000001697, ENSBTAG00000005180, ENSBTAG00000007666, ENSBTAG00000008577	531	298	22088	0.97711	1
GOTERM_MF_DIRECT	GO:0003723~RNA binding	12	2.08333	0.957521	ENSBTAG00000004406, ENSBTAG00000008251, ENSBTAG00000049641, ENSBTAG00000012434, ENSBTAG00000005180, ENSBTAG00000006059, ENSBTAG00000002076, ENSBTAG00000018970, ENSBTAG00000010692, ENSBTAG00000008577, ENSBTAG00000011155, ENSBTAG00000016311	444	706	18313	0.701057	1
Annotation Cluster 66	Enrichment Score: 0.1703800517143848
Category	Term	Count	%	PValue	Genes	List Total	Pop Hits	Pop Total	Fold Enrichment	Benjamini
UP_SEQ_FEATURE	TRANSIT:Mitochondrion	9	1.5625	0.546407	ENSBTAG00000021607, ENSBTAG00000016903, ENSBTAG00000002944, ENSBTAG00000019457, ENSBTAG00000017267, ENSBTAG00000010181, ENSBTAG00000003279, ENSBTAG00000005807, ENSBTAG00000018420	535	331	22160	1.12624	1
UP_KW_DOMAIN	KW-0809~Transit peptide	11	1.90972	0.591684	ENSBTAG00000033186, ENSBTAG00000003876, ENSBTAG00000021607, ENSBTAG00000016903, ENSBTAG00000002944, ENSBTAG00000019457, ENSBTAG00000017267, ENSBTAG00000010181, ENSBTAG00000003279, ENSBTAG00000005807, ENSBTAG00000018420	357	388	13324	1.0581	0.821863
UP_KW_CELLULAR_COMPONENT	KW-0496~Mitochondrion	15	2.60417	0.953354	ENSBTAG00000021607, ENSBTAG00000007681, ENSBTAG00000016903, ENSBTAG00000007522, ENSBTAG00000001061, ENSBTAG00000003279, ENSBTAG00000019350, ENSBTAG00000002944, ENSBTAG00000019457, ENSBTAG00000017267, ENSBTAG00000010181, ENSBTAG00000005807, ENSBTAG00000017557, ENSBTAG00000018420, ENSBTAG00000019302	351	834	14236	0.729468	1
Annotation Cluster 67	Enrichment Score: 0.1649015443403845
Category	Term	Count	%	PValue	Genes	List Total	Pop Hits	Pop Total	Fold Enrichment	Benjamini
UP_KW_BIOLOGICAL_PROCESS	KW-1064~Adaptive immunity	4	0.694444	0.442269	ENSBTAG00000003051, ENSBTAG00000015615, ENSBTAG00000023635, ENSBTAG00000049108	172	91	6385	1.63174	1
GOTERM_BP_DIRECT	GO:0002250~adaptive immune response	3	0.520833	0.830974	ENSBTAG00000015615, ENSBTAG00000023635, ENSBTAG00000049108	450	118	16666	0.941582	1
UP_KW_BIOLOGICAL_PROCESS	KW-0391~Immunity	6	1.04167	0.871005	ENSBTAG00000037533, ENSBTAG00000003051, ENSBTAG00000015615, ENSBTAG00000018523, ENSBTAG00000023635, ENSBTAG00000049108	172	277	6385	0.804089	1
Annotation Cluster 68	Enrichment Score: 0.12670602204690562
Category	Term	Count	%	PValue	Genes	List Total	Pop Hits	Pop Total	Fold Enrichment	Benjamini
KEGG_PATHWAY	bta05016:Huntington disease	9	1.5625	0.573077	ENSBTAG00000002944, ENSBTAG00000017267, ENSBTAG00000008449, ENSBTAG00000014063, ENSBTAG00000009789, ENSBTAG00000008338, ENSBTAG00000003279, ENSBTAG00000015874, ENSBTAG00000018909	232	319	9038	1.0991	1
KEGG_PATHWAY	bta05415:Diabetic cardiomyopathy	6	1.04167	0.647541	ENSBTAG00000002944, ENSBTAG00000017267, ENSBTAG00000001061, ENSBTAG00000008338, ENSBTAG00000022886, ENSBTAG00000003279	232	215	9038	1.08717	1
KEGG_PATHWAY	bta00190:Oxidative phosphorylation	3	0.520833	0.884795	ENSBTAG00000002944, ENSBTAG00000017267, ENSBTAG00000003279	232	143	9038	0.817278	1
KEGG_PATHWAY	bta05208:Chemical carcinogenesis - reactive oxygen species	4	0.694444	0.948098	ENSBTAG00000002944, ENSBTAG00000017267, ENSBTAG00000020632, ENSBTAG00000003279	232	240	9038	0.649282	1
Annotation Cluster 69	Enrichment Score: 0.09454248917756758
Category	Term	Count	%	PValue	Genes	List Total	Pop Hits	Pop Total	Fold Enrichment	Benjamini
UP_KW_DOMAIN	KW-0863~Zinc-finger	26	4.51389	0.453835	ENSBTAG00000011246, ENSBTAG00000020633, ENSBTAG00000008633, ENSBTAG00000001061, ENSBTAG00000020552, ENSBTAG00000007983, ENSBTAG00000005441, ENSBTAG00000020053, ENSBTAG00000026842, ENSBTAG00000005969, ENSBTAG00000016294, ENSBTAG00000038241, ENSBTAG00000031575, ENSBTAG00000014768, ENSBTAG00000007159, ENSBTAG00000003395, ENSBTAG00000008028, ENSBTAG00000018909, ENSBTAG00000023675, ENSBTAG00000025522,…	357	901	13324	1.077	0.821863
INTERPRO	IPR013087:Zinc finger C2H2-type/integrase DNA-binding domain	11	1.90972	0.943616	ENSBTAG00000020053, ENSBTAG00000046430, ENSBTAG00000016294, ENSBTAG00000014768, ENSBTAG00000002668, ENSBTAG00000038241, ENSBTAG00000019823, ENSBTAG00000020552, ENSBTAG00000018909, ENSBTAG00000023675, ENSBTAG00000007983	531	637	22088	0.718315	1
UP_SEQ_FEATURE	DOMAIN:C2H2-type	9	1.5625	0.978977	ENSBTAG00000020053, ENSBTAG00000046430, ENSBTAG00000016294, ENSBTAG00000014768, ENSBTAG00000002668, ENSBTAG00000020552, ENSBTAG00000018909, ENSBTAG00000023675, ENSBTAG00000007983	535	603	22160	0.618217	1
SMART	SM00355:ZnF_C2H2	8	1.38889	0.998539	ENSBTAG00000020053, ENSBTAG00000016294, ENSBTAG00000014768, ENSBTAG00000002668, ENSBTAG00000038241, ENSBTAG00000020552, ENSBTAG00000023675, ENSBTAG00000007983	293	599	10284	0.468768	1
Annotation Cluster 70	Enrichment Score: 0.09087066774588283
Category	Term	Count	%	PValue	Genes	List Total	Pop Hits	Pop Total	Fold Enrichment	Benjamini
KEGG_PATHWAY	bta04210:Apoptosis	4	0.694444	0.712817	ENSBTAG00000002313, ENSBTAG00000015874, ENSBTAG00000019302, ENSBTAG00000016311	232	143	9038	1.0897	1
KEGG_PATHWAY	bta05162:Measles	4	0.694444	0.781075	ENSBTAG00000010349, ENSBTAG00000015874, ENSBTAG00000019302, ENSBTAG00000016311	232	160	9038	0.973922	1
KEGG_PATHWAY	bta05168:Herpes simplex virus 1 infection	7	1.21528	0.958775	ENSBTAG00000015779, ENSBTAG00000019010, ENSBTAG00000024534, ENSBTAG00000014768, ENSBTAG00000015874, ENSBTAG00000019302, ENSBTAG00000016311	232	416	9038	0.655525	1
Annotation Cluster 71	Enrichment Score: 0.08446173350384957
Category	Term	Count	%	PValue	Genes	List Total	Pop Hits	Pop Total	Fold Enrichment	Benjamini
GOTERM_MF_DIRECT	GO:0061630~ubiquitin protein ligase activity	7	1.21528	0.677534	ENSBTAG00000048761, ENSBTAG00000035705, ENSBTAG00000019853, ENSBTAG00000018523, ENSBTAG00000019426, ENSBTAG00000043992, ENSBTAG00000014167	444	281	18313	1.02747	1
INTERPRO	IPR017907:Zinc finger, RING-type, conserved site	4	0.694444	0.777934	ENSBTAG00000015614, ENSBTAG00000015779, ENSBTAG00000018523, ENSBTAG00000043992	531	170	22088	0.978753	1
SMART	SM00184:RING	6	1.04167	0.830217	ENSBTAG00000015614, ENSBTAG00000015779, ENSBTAG00000018523, ENSBTAG00000019426, ENSBTAG00000043992, ENSBTAG00000014167	293	245	10284	0.859567	1
INTERPRO	IPR001841:Zinc finger, RING-type	6	1.04167	0.85139	ENSBTAG00000015614, ENSBTAG00000015779, ENSBTAG00000018523, ENSBTAG00000019426, ENSBTAG00000043992, ENSBTAG00000014167	531	301	22088	0.829176	1
UP_SEQ_FEATURE	DOMAIN:RING-type	5	0.868056	0.903843	ENSBTAG00000015614, ENSBTAG00000015779, ENSBTAG00000019426, ENSBTAG00000043992, ENSBTAG00000014167	535	277	22160	0.747664	1
INTERPRO	IPR013083:Zinc finger, RING/FYVE/PHD-type	8	1.38889	0.924577	ENSBTAG00000004637, ENSBTAG00000015614, ENSBTAG00000015779, ENSBTAG00000018523, ENSBTAG00000008633, ENSBTAG00000019426, ENSBTAG00000043992, ENSBTAG00000014167	531	457	22088	0.728175	1
Annotation Cluster 72	Enrichment Score: 0.05565309957591592
Category	Term	Count	%	PValue	Genes	List Total	Pop Hits	Pop Total	Fold Enrichment	Benjamini
GOTERM_BP_DIRECT	GO:0045087~innate immune response	8	1.38889	0.829652	ENSBTAG00000037533, ENSBTAG00000015779, ENSBTAG00000003051, ENSBTAG00000027383, ENSBTAG00000027384, ENSBTAG00000018523, ENSBTAG00000023635, ENSBTAG00000038687	450	347	16666	0.853846	1
UP_KW_BIOLOGICAL_PROCESS	KW-0391~Immunity	6	1.04167	0.871005	ENSBTAG00000037533, ENSBTAG00000003051, ENSBTAG00000015615, ENSBTAG00000018523, ENSBTAG00000023635, ENSBTAG00000049108	172	277	6385	0.804089	1
UP_KW_BIOLOGICAL_PROCESS	KW-0399~Innate immunity	3	0.520833	0.942158	ENSBTAG00000037533, ENSBTAG00000018523, ENSBTAG00000023635	172	167	6385	0.666864	1
Annotation Cluster 73	Enrichment Score: 0.05004067003414422
Category	Term	Count	%	PValue	Genes	List Total	Pop Hits	Pop Total	Fold Enrichment	Benjamini
UP_SEQ_FEATURE	DOMAIN:Peptidase S1	3	0.520833	0.859756	ENSBTAG00000001925, ENSBTAG00000014147, ENSBTAG00000002199	535	142	22160	0.875082	1
INTERPRO	IPR001254:Peptidase S1	3	0.520833	0.86079	ENSBTAG00000001925, ENSBTAG00000014147, ENSBTAG00000002199	531	143	22088	0.872664	1
INTERPRO	IPR009003:Trypsin-like cysteine/serine peptidase domain	3	0.520833	0.87818	ENSBTAG00000001925, ENSBTAG00000014147, ENSBTAG00000002199	531	150	22088	0.83194	1
SMART	SM00020:Tryp_SPc	3	0.520833	0.906992	ENSBTAG00000001925, ENSBTAG00000014147, ENSBTAG00000002199	293	138	10284	0.763021	1
GOTERM_MF_DIRECT	GO:0004252~serine-type endopeptidase activity	3	0.520833	0.953537	ENSBTAG00000001925, ENSBTAG00000014147, ENSBTAG00000002199	444	197	18313	0.628104	1
Annotation Cluster 74	Enrichment Score: 0.03631253830678285
Category	Term	Count	%	PValue	Genes	List Total	Pop Hits	Pop Total	Fold Enrichment	Benjamini
UP_SEQ_FEATURE	TRANSMEM:Helical; Name=6	3	0.520833	0.902817	ENSBTAG00000019350, ENSBTAG00000047036, ENSBTAG00000011626	535	161	22160	0.771812	1
UP_SEQ_FEATURE	TRANSMEM:Helical; Name=5	3	0.520833	0.908368	ENSBTAG00000019350, ENSBTAG00000047036, ENSBTAG00000011626	535	164	22160	0.757693	1
UP_SEQ_FEATURE	TRANSMEM:Helical; Name=3	3	0.520833	0.923291	ENSBTAG00000019350, ENSBTAG00000047036, ENSBTAG00000011626	535	173	22160	0.718276	1
UP_SEQ_FEATURE	TRANSMEM:Helical; Name=4	3	0.520833	0.926281	ENSBTAG00000019350, ENSBTAG00000047036, ENSBTAG00000011626	535	175	22160	0.710067	1
UP_SEQ_FEATURE	TRANSMEM:Helical; Name=1	3	0.520833	0.929161	ENSBTAG00000019350, ENSBTAG00000047036, ENSBTAG00000011626	535	177	22160	0.702043	1
UP_SEQ_FEATURE	TRANSMEM:Helical; Name=2	3	0.520833	0.929161	ENSBTAG00000019350, ENSBTAG00000047036, ENSBTAG00000011626	535	177	22160	0.702043	1
Annotation Cluster 75	Enrichment Score: 0.02825594085076731
Category	Term	Count	%	PValue	Genes	List Total	Pop Hits	Pop Total	Fold Enrichment	Benjamini
INTERPRO	IPR001356:Homeodomain	4	0.694444	0.902575	ENSBTAG00000020053, ENSBTAG00000024534, ENSBTAG00000009975, ENSBTAG00000010819	531	221	22088	0.752887	1
INTERPRO	IPR009057:Homeodomain-like	5	0.868056	0.910729	ENSBTAG00000020053, ENSBTAG00000024534, ENSBTAG00000009975, ENSBTAG00000010185, ENSBTAG00000010819	531	283	22088	0.734929	1
SMART	SM00389:HOX	4	0.694444	0.947833	ENSBTAG00000020053, ENSBTAG00000024534, ENSBTAG00000009975, ENSBTAG00000010819	293	216	10284	0.649981	1
UP_SEQ_FEATURE	DOMAIN:Homeobox	3	0.520833	0.959803	ENSBTAG00000024534, ENSBTAG00000009975, ENSBTAG00000010819	535	205	22160	0.606155	1
UP_SEQ_FEATURE	DNA_BIND:Homeobox	3	0.520833	0.965903	ENSBTAG00000024534, ENSBTAG00000009975, ENSBTAG00000010819	535	213	22160	0.583388	1
Annotation Cluster 76	Enrichment Score: 0.023871819190029835
Category	Term	Count	%	PValue	Genes	List Total	Pop Hits	Pop Total	Fold Enrichment	Benjamini
GOTERM_BP_DIRECT	GO:0006357~regulation of transcription from RNA polymerase II promoter	30	5.20833	0.900644	ENSBTAG00000011246, ENSBTAG00000021703, ENSBTAG00000020713, ENSBTAG00000020552, ENSBTAG00000021045, ENSBTAG00000007983, ENSBTAG00000020053, ENSBTAG00000039091, ENSBTAG00000025856, ENSBTAG00000016294, ENSBTAG00000038241, ENSBTAG00000016230, ENSBTAG00000014058, ENSBTAG00000014059, ENSBTAG00000015875, ENSBTAG00000014768, ENSBTAG00000007159, ENSBTAG00000000382, ENSBTAG00000009975, ENSBTAG00000018909,…	450	1324	16666	0.839174	1
GOTERM_MF_DIRECT	GO:0000981~RNA polymerase II transcription factor activity, sequence-specific DNA binding	17	2.95139	0.958915	ENSBTAG00000011246, ENSBTAG00000020713, ENSBTAG00000009975, ENSBTAG00000020552, ENSBTAG00000018909, ENSBTAG00000044037, ENSBTAG00000004462, ENSBTAG00000021045, ENSBTAG00000023675, ENSBTAG00000007983, ENSBTAG00000046573, ENSBTAG00000020053, ENSBTAG00000039091, ENSBTAG00000008905, ENSBTAG00000024534, ENSBTAG00000016294, ENSBTAG00000037508	444	961	18313	0.729629	1
GOTERM_MF_DIRECT	GO:0000978~RNA polymerase II core promoter proximal region sequence-specific DNA binding	17	2.95139	0.981864	ENSBTAG00000011246, ENSBTAG00000012962, ENSBTAG00000014768, ENSBTAG00000020713, ENSBTAG00000007159, ENSBTAG00000033180, ENSBTAG00000009975, ENSBTAG00000018909, ENSBTAG00000044037, ENSBTAG00000021045, ENSBTAG00000007983, ENSBTAG00000046573, ENSBTAG00000020053, ENSBTAG00000024534, ENSBTAG00000002668, ENSBTAG00000037508, ENSBTAG00000012285	444	1035	18313	0.677462	1
Annotation Cluster 77	Enrichment Score: 0.019640519856219972
Category	Term	Count	%	PValue	Genes	List Total	Pop Hits	Pop Total	Fold Enrichment	Benjamini
GOTERM_MF_DIRECT	GO:0004930~G-protein coupled receptor activity	27	4.6875	0.847214	ENSBTAG00000053461, ENSBTAG00000004653, ENSBTAG00000054809, ENSBTAG00000023920, ENSBTAG00000051204, ENSBTAG00000047036, ENSBTAG00000051428, ENSBTAG00000049473, ENSBTAG00000049550, ENSBTAG00000055225, ENSBTAG00000032789, ENSBTAG00000053864, ENSBTAG00000054610, ENSBTAG00000016405, ENSBTAG00000054280, ENSBTAG00000054780, ENSBTAG00000009273, ENSBTAG00000052020, ENSBTAG00000013619, ENSBTAG00000025068,…	444	1278	18313	0.871384	1
INTERPRO	IPR000725:Olfactory receptor	21	3.64583	0.887781	ENSBTAG00000016405, ENSBTAG00000054280, ENSBTAG00000054780, ENSBTAG00000053461, ENSBTAG00000009273, ENSBTAG00000052020, ENSBTAG00000054809, ENSBTAG00000025068, ENSBTAG00000051204, ENSBTAG00000047344, ENSBTAG00000021150, ENSBTAG00000051428, ENSBTAG00000039120, ENSBTAG00000049550, ENSBTAG00000051670, ENSBTAG00000055225, ENSBTAG00000032789, ENSBTAG00000053099, ENSBTAG00000053864, ENSBTAG00000054610,…	531	1055	22088	0.827997	1
GOTERM_MF_DIRECT	GO:0004984~olfactory receptor activity	21	3.64583	0.898261	ENSBTAG00000016405, ENSBTAG00000054280, ENSBTAG00000054780, ENSBTAG00000053461, ENSBTAG00000009273, ENSBTAG00000052020, ENSBTAG00000054809, ENSBTAG00000025068, ENSBTAG00000051204, ENSBTAG00000047344, ENSBTAG00000021150, ENSBTAG00000051428, ENSBTAG00000039120, ENSBTAG00000049550, ENSBTAG00000051670, ENSBTAG00000055225, ENSBTAG00000032789, ENSBTAG00000053099, ENSBTAG00000053864, ENSBTAG00000054610,…	444	1057	18313	0.819447	1
UP_KW_BIOLOGICAL_PROCESS	KW-0552~Olfaction	16	2.77778	0.960266	ENSBTAG00000054280, ENSBTAG00000054780, ENSBTAG00000053461, ENSBTAG00000009273, ENSBTAG00000025068, ENSBTAG00000051204, ENSBTAG00000047344, ENSBTAG00000021150, ENSBTAG00000051428, ENSBTAG00000039120, ENSBTAG00000051670, ENSBTAG00000055225, ENSBTAG00000032789, ENSBTAG00000053099, ENSBTAG00000054610, ENSBTAG00000050224	172	813	6385	0.73057	1
KEGG_PATHWAY	bta04740:Olfactory transduction	23	3.99306	0.966644	ENSBTAG00000027080, ENSBTAG00000016405, ENSBTAG00000054280, ENSBTAG00000054780, ENSBTAG00000053461, ENSBTAG00000009273, ENSBTAG00000052020, ENSBTAG00000020620, ENSBTAG00000054809, ENSBTAG00000025068, ENSBTAG00000047344, ENSBTAG00000021150, ENSBTAG00000051428, ENSBTAG00000039120, ENSBTAG00000049550, ENSBTAG00000051670, ENSBTAG00000055225, ENSBTAG00000032789, ENSBTAG00000053099, ENSBTAG00000018404,…	232	1194	9038	0.750426	1
UP_KW_BIOLOGICAL_PROCESS	KW-0716~Sensory transduction	17	2.95139	0.969605	ENSBTAG00000054280, ENSBTAG00000054780, ENSBTAG00000053461, ENSBTAG00000009273, ENSBTAG00000025200, ENSBTAG00000025068, ENSBTAG00000051204, ENSBTAG00000047344, ENSBTAG00000021150, ENSBTAG00000051428, ENSBTAG00000039120, ENSBTAG00000051670, ENSBTAG00000055225, ENSBTAG00000032789, ENSBTAG00000053099, ENSBTAG00000054610, ENSBTAG00000050224	172	878	6385	0.718765	1
UP_KW_MOLECULAR_FUNCTION	KW-0675~Receptor	46	7.98611	0.999999	ENSBTAG00000014897, ENSBTAG00000006691, ENSBTAG00000012973, ENSBTAG00000053461, ENSBTAG00000021527, ENSBTAG00000009405, ENSBTAG00000054809, ENSBTAG00000023920, ENSBTAG00000051204, ENSBTAG00000002313, ENSBTAG00000047036, ENSBTAG00000044181, ENSBTAG00000051428, ENSBTAG00000049473, ENSBTAG00000049550, ENSBTAG00000055225, ENSBTAG00000032789, ENSBTAG00000053864, ENSBTAG00000054610, ENSBTAG00000013047,…	225	3561	10301	0.591402	1
UP_KW_MOLECULAR_FUNCTION	KW-0807~Transducer	31	5.38194	1	ENSBTAG00000053461, ENSBTAG00000054809, ENSBTAG00000023920, ENSBTAG00000009789, ENSBTAG00000008338, ENSBTAG00000051204, ENSBTAG00000047036, ENSBTAG00000044181, ENSBTAG00000051428, ENSBTAG00000049473, ENSBTAG00000049550, ENSBTAG00000055225, ENSBTAG00000032789, ENSBTAG00000053864, ENSBTAG00000054610, ENSBTAG00000013047, ENSBTAG00000016405, ENSBTAG00000054280, ENSBTAG00000015837, ENSBTAG00000054780,…	225	3160	10301	0.449129	1
INTERPRO	IPR000276:G protein-coupled receptor, rhodopsin-like	24	4.16667	1	ENSBTAG00000016405, ENSBTAG00000054280, ENSBTAG00000015837, ENSBTAG00000054780, ENSBTAG00000053461, ENSBTAG00000009273, ENSBTAG00000052020, ENSBTAG00000054809, ENSBTAG00000025068, ENSBTAG00000051204, ENSBTAG00000047036, ENSBTAG00000047344, ENSBTAG00000021150, ENSBTAG00000051428, ENSBTAG00000049473, ENSBTAG00000039120, ENSBTAG00000049550, ENSBTAG00000051670, ENSBTAG00000055225, ENSBTAG00000032789,…	531	2997	22088	0.333109	1
UP_SEQ_FEATURE	DOMAIN:G_PROTEIN_RECEP_F1_2	24	4.16667	1	ENSBTAG00000016405, ENSBTAG00000054280, ENSBTAG00000015837, ENSBTAG00000054780, ENSBTAG00000053461, ENSBTAG00000009273, ENSBTAG00000052020, ENSBTAG00000054809, ENSBTAG00000025068, ENSBTAG00000051204, ENSBTAG00000047036, ENSBTAG00000047344, ENSBTAG00000021150, ENSBTAG00000051428, ENSBTAG00000049473, ENSBTAG00000039120, ENSBTAG00000049550, ENSBTAG00000051670, ENSBTAG00000055225, ENSBTAG00000032789,…	535	3004	22160	0.330923	1
INTERPRO	IPR017452:GPCR, rhodopsin-like, 7TM	24	4.16667	1	ENSBTAG00000016405, ENSBTAG00000054280, ENSBTAG00000015837, ENSBTAG00000054780, ENSBTAG00000053461, ENSBTAG00000009273, ENSBTAG00000052020, ENSBTAG00000054809, ENSBTAG00000025068, ENSBTAG00000051204, ENSBTAG00000047036, ENSBTAG00000047344, ENSBTAG00000021150, ENSBTAG00000051428, ENSBTAG00000049473, ENSBTAG00000039120, ENSBTAG00000049550, ENSBTAG00000051670, ENSBTAG00000055225, ENSBTAG00000032789,…	531	3044	22088	0.327966	1
